# Supplementary material for: Origin of Bacteriochlorophyll a and the Early Diversification of Photosynthesis
Source: PLoS One. 2016 Mar 8;11(3):e0151250. doi: 10.1371/journal.pone.0151250 (PMC4783071; doi:10.1371/journal.pone.0151250)
Supplement: S1 Dataset — The phylogenetic trees depicted in Fig 1 are provided in the Newick format. The sequence alignments for the BchF enzyme used in this work are provided in the Phylip format. (ZIP) [file pone.0151250.s001.zip]

Archive with 5 entries (5 files):
- Bayesian_tree.txt
- BchF_Alignment.txt
- ML_tree.txt
- BchF_Alignment2_all_proteobacteria.phy
- BchF_Alignment2-PhyML_all_proteobacteria.tre
