# Supplementary material for: Origin of Bacteriochlorophyll a and the Early Diversification of Photosynthesis
Source: PLoS One. 2016 Mar 8;11(3):e0151250. doi: 10.1371/journal.pone.0151250 (PMC4783071; doi:10.1371/journal.pone.0151250)
Supplement: S1 Dataset — The phylogenetic trees depicted in Fig 1 are provided in the Newick format. The sequence alignments for the BchF enzyme used in this work are provided in the Phylip format. (ZIP) [file pone.0151250.s001.zip › Bayesian_tree.txt]

(001_Gemmatimonas_phototrophica:0.004025,051_Gemmatimonas_phototrophica:0.004132,(049_Roseobacter_litoralis_Och_:1.11865,048_Lamprocystis_purpurea:0.445543,047_Afifella_pfennigii:0.627026,(046_Ectothiorhodospira_sp._PHS:0.221207,044_Halorhodospira_halochloris:0.138857)1:1.128,(043_Rhizobacter_sp._Root404:0.211735,042_Methylibium_sp._NZG:0.592526)0.8:0.231872,041_Congregibacter_litoralis_K:1.01423,(050_Jannaschia_sp._CCS1:0.653674,(039_Rhodobacter_capsulatus_Y26:0.037394,037_Rhodobacter_capsulatus:0.03573)1:0.614711)0.63:0.354947,((053_Streptomyces_purpurogeneis:0.114646,052_Asanoa_ferruginea:0.029641)1:0.484172,(036_Sphingomonas_sp._PAMC_2660:0.958702,((045_Sphingomonas_sp._Leaf30:0.016951,038_Sphingomonas_sp._FUKUSWIS1:0.020357)0.88:0.04339,034_Sphingomonas_sp._Leaf226:0.018282)0.99:0.74775)0.73:0.252844)0.69:0.203091,(035_Methyloversatilis_universa:0.164866,(040_Methyloversatilis_discipul:0.031241,032_Methyloversatilis_discipul:0.019634)0.64:0.080728)1:0.718911,(031_Pararhodospirillum_photome:0.012221,030_Rhodospirillum_photometric:0.0125)1:0.695719,026_Mesorhizobium_loti:0.890301,(029_beta_proteobacterium_AAP12:0.231512,025_beta_proteobacterium_AAP51:0.289927)1:0.455142,((028_Erythrobacter_litoralis:0.004293,027_Erythrobacter_litoralis:0.01429)0.93:0.091958,023_Erythrobacteraceae_bacteri:0.029908)1:0.9652,014_Marichromatium_purpuratum_:0.467451,((016_Thiocapsa_marina:0.006113,015_Thiocapsa_marina_5811:0.004724)0.97:0.058195,010_Thiocapsa_roseopersicina:0.031705)0.96:0.255551,009_alpha_proteobacterium_AAP8:0.603891,((033_Rhodopseudomonas_palustris:0.274183,024_Rhodopseudomonas_palustris:0.110049)0.98:0.357442,(022_Bradyrhizobium_sp._S23321:0.4152,013_Rhodopseudomonas_palustris:0.104488,(020_Rhodopseudomonas_sp._AAP12:0.053792,((021_Rhodopseudomonas_palustris:0.005544,018_Rhodopseudomonas_palustris:0.005334)0.99:0.186124,(012_Rhodopseudomonas_palustris:0.004726,011_Rhodopseudomonas_palustris:0.004632)1:0.222925)0.94:0.133554,(019_Rhodopseudomonas_palustris:0.004357,008_Rhodopseudomonas_palustris:0.006146)0.99:0.294781)0.83:0.132179)0.78:0.218677)0.99:0.542415,(017_Allochromatium_vinosum_DSM:0.271068,007_Thiorhodococcus_sp._AK35:0.071612)0.93:0.146844,006_Blastochloris_viridis:0.6649,005_Thiorhodococcus_drewsii_AZ:0.209606,((((071_Prosthecochloris_aestuarii:0.109717,((((((087_Chlorobium_phaeobacteroide:0.484461,(090_Chlorobium_chlorochromatii:0.291568,084_Chlorobium_ferrooxidans_DS:0.141815)0.97:0.080644)0.89:0.077901,(086_Pelodictyon_phaeoclathrati:0.166126,(083_Chlorobium_limicola:0.006664,082_Chlorobium_limicola_DSM_24:0.007364)0.99:0.121075)0.96:0.066419)0.95:0.140321,(085_Chlorobium_luteolum_DSM_27:0.160485,((091_Chlorobaculum_parvum_NCIB_:0.156927,089_Chlorobium_tepidum_TLS:0.1941)0.86:0.133641,081_Chlorobium_limicola_DSM_24:0.869102)1:0.474164)0.64:0.100428,079_Prosthecochloris_aestuarii:0.305406)0.94:0.241428,(080_Chlorobium_phaeovibrioides:0.384066,(078_Chlorobaculum_limnaeum:0.270371,((092_Pelodictyon_phaeoclathrati:1.32227,088_Chlorobium_phaeobacteroide:0.517335)0.9:0.373969,073_Chlorobium_phaeobacteroide:0.152571)0.63:0.088912)0.95:0.202621)0.99:0.264528)1:0.735373,(077_Chloroherpeton_thalassium_:0.68519,072_Chlorobium_sp._GBChlB:0.980385)0.5:0.172643)1:1.40828,065_Chlorobium_phaeobacteroide:0.500598)0.85:0.25719,((068_Chlorobium_phaeobacteroide:0.215308,066_Chlorobium_limicola_DSM_24:0.215055)0.93:0.150163,((074_Chlorobium_ferrooxidans_DS:0.107819,069_Pelodictyon_phaeoclathrati:0.157589)0.95:0.105578,(((076_Chlorobium_tepidum_TLS:0.027577,075_Chlorobaculum_parvum_NCIB_:0.076291)1:0.396133,067_Chlorobium_chlorochromatii:0.17853)0.92:0.088674,(070_Chlorobium_phaeovibrioides:0.297439,064_Chlorobium_luteolum_DSM_27:0.271321)0.99:0.189953)0.84:0.067042)0.54:0.084876)0.95:0.388944)1:2.8531,((063_Oscillochloris_trichoides_:0.931851,((062_Chloroflexus_sp._Y-400-fl:0.100676,061_Chloroflexus_aggregans_DSM:0.052958)0.89:0.062561,(060_Chloroflexus_sp._Y-396-1:0.050327,056_Chloroflexus_sp._MS-G:0.029789)0.78:0.041247)0.56:0.13973)1:1.24285,(059_Kouleothrix_aurantiaca:0.697723,((058_Roseiflexus_sp._RS-1:0.005163,057_Roseiflexus_sp._RS-1:0.005323)0.53:0.026483,055_Roseiflexus_castenholzii_D:0.190472)0.96:0.307116)0.57:0.234439)1:1.78442)0.81:0.711915,054_Chloracidobacterium_thermo:3.17479)1:1.73761,004_Thioflavicoccus_mobilis_83:0.248245)0.71:0.516367,(003_Rhodomicrobium_udaipurense:0.025123,002_Rhodomicrobium_vannielii_A:0.018606)1:0.794724)1:1.4748);
