# Supplementary material for: Origin of Bacteriochlorophyll a and the Early Diversification of Photosynthesis
Source: PLoS One. 2016 Mar 8;11(3):e0151250. doi: 10.1371/journal.pone.0151250 (PMC4783071; doi:10.1371/journal.pone.0151250)
Supplement: S1 Dataset — The phylogenetic trees depicted in Fig 1 are provided in the Newick format. The sequence alignments for the BchF enzyme used in this work are provided in the Phylip format. (ZIP) [file pone.0151250.s001.zip › BchF_Alignment.txt]

92   264
001_Gemmatimonas_phototrophica  ---------- ---------- ---------- ---------- ---------- -------MDA
002_Rhodomicrobium_vannielii_A  ---------- ---------- ---------- ---------- ---------- ----------
003_Rhodomicrobium_udaipurense  ---------- ---------- ---------- ---------- ---------- ----------
004_Thioflavicoccus_mobilis_83  ---------- ---------- ---------- ---------- ---------- ----------
005_Thiorhodococcus_drewsii_AZ  ---------- ---------- ---------- ---------- ---------- ----------
006_Blastochloris_viridis       ---------- ---------- ---------- ---------- ---------- ----------
007_Thiorhodococcus_sp._AK35    ---------- ---------- ---------- ---------- ---------- ----------
008_Rhodopseudomonas_palustris  --MQHRTASD QENEGLGAKV PHSSHSSVSH HRDRDVSNIL YIDSVKTSSA VRHDVETDC-
009_alpha_proteobacterium_AAP8  ---------- ---------- ---------- ---------- ---------- ----------
010_Thiocapsa_roseopersicina    ---------- ---------- ---------- ---------- ---------- ----------
011_Rhodopseudomonas_palustris  ---------- ---------- ---------- ---------- ---------- ----------
012_Rhodopseudomonas_palustris  ---------- --------MP LSRASEPVSH HRDAAVSNVL YMTGANAPDG ASVGG-----
013_Rhodopseudomonas_palustris  ---------- ---------- ---------- ---------- ---------- ----------
014_Marichromatium_purpuratum_  ---------- ---------- ---------- ---------- ---------- ----------
015_Thiocapsa_marina_5811       ---------- ---------- ---------- ---------- ---------- ----------
016_Thiocapsa_marina            ---------- ---------- ---------- ---------- ---------- ----------
017_Allochromatium_vinosum_DSM  ---------- ---------- ---------- ---------- ---------- ----------
018_Rhodopseudomonas_palustris  ---------- ---------- ---------- ---------- ---------- ----------
019_Rhodopseudomonas_palustris  ---------- ---------- ---------- ---------- ---------- ----------
020_Rhodopseudomonas_sp._AAP12  ---------- ---------- ---------- ---------- ---------- ----------
021_Rhodopseudomonas_palustris  ---------- ---------- ---------- ---------- ---------- --MPHNGTA-
022_Bradyrhizobium_sp._S23321   ---------- ---------- ---------- ---------- ---------- -MSQNGDVT-
023_Erythrobacteraceae_bacteri  ---------- ---------- ---------- ---------- -MTRKDQPS- --P--VGPAA
024_Rhodopseudomonas_palustris  ---------- ---------- ---------- ---------- ---------- ---------M
025_beta_proteobacterium_AAP51  ---------- ---------- ---------- ---------- ---------- -----MNRTQ
026_Mesorhizobium_loti          ---------- ---------- ---------- ---------- ---------- ---------M
027_Erythrobacter_litoralis     ---------- ---------- ---------- ---------- ---------- ----------
028_Erythrobacter_litoralis     ---------- ---------- ---------- ---------- -MTRKDQPS- --P--VGPAA
029_beta_proteobacterium_AAP12  ---------- ---------- ---------- ---------- ---------- -----MNRSQ
030_Rhodospirillum_photometric  ---------- ---------- ---------- ---------- ---------- --M--PRAAQ
031_Pararhodospirillum_photome  ---------- ---------- ---------- ---------- ---------- ----------
032_Methyloversatilis_discipul  ---------- ---------- ---------- ---------- ---------- ----------
033_Rhodopseudomonas_palustris  MHRPEHSKFD PAEDGAQSPD LPLRSQVVSH HRDALVSNKL YEMVDHTDAG SVKSETAVAN
034_Sphingomonas_sp._Leaf226    ---------- ---------- ---------- ---------- ---MRANDL- --S--PADRQ
035_Methyloversatilis_universa  ---------- ---------- ---------- ---------- ---------- ----------
036_Sphingomonas_sp._PAMC_2660  ---------- ---------- ---------- ---------- ---------- ------MQAR
037_Rhodobacter_capsulatus      ---------- ---------- ---------- ---------- ---------- ----------
038_Sphingomonas_sp._FUKUSWIS1  ---------- ---------- ---------- ---------- ---MQANDL- --S--PADRQ
039_Rhodobacter_capsulatus_Y26  ---------- ---------- ---------- ---------- ---------- ----------
040_Methyloversatilis_discipul  ---------- ---------- ---------- ---------- ---------- ----------
041_Congregibacter_litoralis_K  ---------- ---------- ---------- ---------- ---------- ----------
042_Methylibium_sp._NZG         ---------- ---------- ---------- ---------- --------M- --G--SLSRS
043_Rhizobacter_sp._Root404     ---------- ---------- ---------- ---------- ---------- --------MQ
044_Halorhodospira_halochloris  ---------- ---------- ---------- ---------- ---------- ----------
045_Sphingomonas_sp._Leaf30     ---------- ---------- ---------- ---------- ---MRANDL- --S--PADRQ
046_Ectothiorhodospira_sp._PHS  ---------- ---------- ---------- ---------- ---------- ----------
047_Afifella_pfennigii          ---------- ---------- ---------- ---------- ---------- ----------
048_Lamprocystis_purpurea       ---------- ---------- ---------- ---------- ---------- ----------
049_Roseobacter_litoralis_Och_  ---------- ---------- ---------- ---------- ---------- ----------
050_Jannaschia_sp._CCS1         ---------- ---------- ---------- ---------- ---------- ----------
051_Gemmatimonas_phototrophica  ---------- ---------- ---------- ---------- ---------- -------MDA
052_Asanoa_ferruginea           ---------- ---------- ---------- ---------- ---------- ----------
053_Streptomyces_purpurogeneis  ---------- ---------- ---------- ---------- ---------- ----------
054_Chloracidobacterium_thermo  ---------- ---------- ---------- ---------- ---------- ----------
055_Roseiflexus_castenholzii_D  ---------- ---------- ---------- ---------- ---------- ----------
056_Chloroflexus_sp._MS-G       ---------- ---------- ---------- ---------- ---------- ----------
057_Roseiflexus_sp._RS-1        ---------- ---------- ---------- ---------- ---------- ----------
058_Roseiflexus_sp._RS-1        ---------- ---------- ---------- ---------- ---------- ----------
059_Kouleothrix_aurantiaca      ---------- ---------- ---------- ---------- ---------- ----------
060_Chloroflexus_sp._Y-396-1    ---------- ---------- ---------- ---------- ---------- ----------
061_Chloroflexus_aggregans_DSM  ---------- ---------- ---------- ---------- ---------- ----------
062_Chloroflexus_sp._Y-400-fl   ---------- ---------- ---------- ---------- ---------- ----------
063_Oscillochloris_trichoides_  ---------- ---------- ---------- ---------- ---------- ----------
064_Chlorobium_luteolum_DSM_27  ---------- ---------- ---------- ---------- ---------- ----------
065_Chlorobium_phaeobacteroide  ---------- ---------- ---------- ---------- ---------- ----------
066_Chlorobium_limicola_DSM_24  ---------- ---------- ---------- ---------- ---------- ----------
067_Chlorobium_chlorochromatii  ---------- ---------- ---------- ---------- ---------- ----------
068_Chlorobium_phaeobacteroide  ---------- ---------- ---------- ---------- ---------- ----------
069_Pelodictyon_phaeoclathrati  ---------- ---------- ---------- ---------- ---------- ----------
070_Chlorobium_phaeovibrioides  ---------- ---------- ---------- ---------- ---------- ----------
071_Prosthecochloris_aestuarii  ---------- ---------- ---------- ---------- ---------- ----------
072_Chlorobium_sp._GBChlB       ---------- ---------- ---------- ---------- ---------- ----------
073_Chlorobium_phaeobacteroide  ---------- ---------- ---------- ---------- ---------- ----------
074_Chlorobium_ferrooxidans_DS  ---------- ---------- ---------- ---------- ---------- ----------
075_Chlorobaculum_parvum_NCIB_  ---------- ---------- ---------- ---------- ---------- ----------
076_Chlorobium_tepidum_TLS      ---------- ---------- ---------- ---------- ---------- ----------
077_Chloroherpeton_thalassium_  ---------- ---------- ---------- ---------- ---------- ----------
078_Chlorobaculum_limnaeum      ---------- ---------- ---------- ---------- ---------- ----------
079_Prosthecochloris_aestuarii  ---------- ---------- ---------- ---------- ---------- ----------
080_Chlorobium_phaeovibrioides  ---------- ---------- ---------- ---------- ---------- ----------
081_Chlorobium_limicola_DSM_24  ---------- ---------- ---------- ---------- ---------- ----------
082_Chlorobium_limicola_DSM_24  MN-------- ---RS----- ---LFATAFS LPSILLYSKL YVSSDPSAI- -----P-FAC
083_Chlorobium_limicola         ---------- ---------- ---------- ---------- ---------- ----------
084_Chlorobium_ferrooxidans_DS  ---------- ---------- ---------- ---------- ---------- ----------
085_Chlorobium_luteolum_DSM_27  ---------- ---------- ---------- ---------- ---------- ----------
086_Pelodictyon_phaeoclathrati  ---------- ---------- ---------- ---------- ---------- ----------
087_Chlorobium_phaeobacteroide  ---------- ---------- ---------- ---------- ---------- ----------
088_Chlorobium_phaeobacteroide  ---------- ---------- ---------- ---------- ---------- ----------
089_Chlorobium_tepidum_TLS      ---------- ---------- -----MCFSG YPDFTIFPAS YSSG------ --------GC
090_Chlorobium_chlorochromatii  ---------- ---------- ---------- ---------- ---------- ----------
091_Chlorobaculum_parvum_NCIB_  ---------- ---------- ---------- ---------- ---------- ----------
092_Pelodictyon_phaeoclathrati  ---------- ---------- ---------- ---------- ---------- ----------

                                AAHVRASAPA VRTGLYTPEE RKRRDATKWT LVQGLLAPVQ FLVMAISVAL VLRYLK--TG
                                --MQQKLGKK PRRPLYTPEE RIRRDASPWT LVQGVLAPLQ FLVFLVSLGL VLRFLA--TG
                                --MQQKLGKK PRRPLYTPEE RIRRDASPWT LVQGVLAPLQ FLVFLVSLGL VLRFLA--TG
                                --MPRRAQPN PTQPLYTPEE RRRRDASPWT IVQGVLAPLQ FLVFLVSLGL VLRYLA--TG
                                -MTHHPNQQN PRRPLYTPEE RLRRDASSWT LVQGILAPIQ FLVFLISLYL VLRYLA--TG
                                -----MRQPG HRKPLYSPEE RRRRDASPWT IVQGVLAPLQ FLVFLVSLWL VVSYLL--TG
                                -MTHHHTQEN SRRPLYTPEE RRRRDESPWT LVQGILAPLQ FLVFLISLYL VLRYLA--TG
                                --AHDMSSSQ RLKTLYTPEE RARRDATKWT LVQGILAPVQ FLVFLISLAL VLRYLW--IG
                                --MPHSDANR PKRALYTAEE RARRDATPWT LVQGILAPVQ FLVFLVSLAL VLRYLA--VG
                                -MNHPRMQPQ QRRPLYTPEE RLRRDESPWT LVQGILAPVQ FLVFLVSLYL VLRYLA--TG
                                ------MQKQ GVKTLYTPEE RRRRDATKWT LVQGILAPVQ FLVFLVSLGL VLNYLW--TG
                                ---AVSMQKQ GVKTLYTPEE RRRRDATKWT LVQGILAPVQ FLVFLVSLGL VLNYLW--TG
                                ----MPAGPQ LVRALYTPEE RARRDATKWT LVQGILAPVQ FLVFLISLGL VVRYLL--TG
                                -MSLRQSKQI PRPPLYTPEE RRRRDESPWT LVQGILAPVQ FVVFLVSLYL VLRYLS--TG
                                ------MQPQ QRRPLYTPEE RLRRDESPWT LVQGILAPLQ FLVFLVSLYL VLRYLA--TG
                                -MNHSGMQPQ QRRPLYTPEE RLRRDESPWT LVQGILAPLQ FLVFLVSLYL VLRYLA--TG
                                -MTQHSASQP PRRPLYTPEE RRRRDESSWT LVQGILAPVQ FVVFLISLYL VLRYLA--TG
                                ---------- ---MLYTPEE RVRRDATKWT LVQGILAPVQ FVVFLISLGL VLRYLG--TG
                                -----MSSSQ RLKTLYTPEE RARRDATKWT LVQGILAPVQ FLVFLISLAL VLRYLW--IG
                                ---------- ---MLYTPEE RVRRDATKWT LVQGILAPVQ FLVFLISLGL VLRYLW--TG
                                --GAVSQQKQ TVKMLYTPEE RVRRDATKWT LVQGILAPVQ FVVFLISLGL VLRYLG--TG
                                --SRARSTAQ SLRPLYTPEQ RLRRDATKWT LVQGILAPVQ FAVFLISLAL VLRYLF--TG
                                LTPQGNEHKG IRRGLYTPEE RQRRDESAWT IVQGVLAPLQ FLVFLVSLAL VVRTLT--TG
                                ARSTISSAKP LSKALYTPEQ RVRRDATKWT LVQGILAPIQ FLIFLISLGL VIRYLL--SG
                                RPSSAPGATV QRPPLYTAEQ RVRRDQTPWT LVQGILAPLQ FLVFIVSAVL VLRFLA--TG
                                TKSGSFSASD RPQWLYTPEQ RRRRDASRWT LVQGLLAPFQ FLVFLVSLGL ICRYLA--TG
                                ---------- MRRGLYTPEE RQRRDESVWT IVQGVLAPLQ FLVFLVSLGL VIRTLM--TG
                                LEPQVNEHKG IRRGLYTPEE RQRRDESVWT IVQGVLAPLQ FLVFLVSLGL VIRTLM--TG
                                RPSLASGAAV KRPPLYTPEQ RVRRNQSRWT LVQGLLAPVQ FVVFLVSAAL VLRYLA--TG
                                GTQSGSGGDT VHKPLYTPEQ RERRDQSAWT LVQGILAPLQ FLVFLVSLGL VLRYLA--TG
                                ---------- MHKPLYTPEQ RERRDQSAWT LVQGILAPLQ FLVFLVSLGL VLRYLA--TG
                                MRNREASPAM RHTPLYTPEE RRRRDESPWT LVQGVLAPVQ FVAFAISLVL VLRYLW--SG
                                APSHHSSAHP RSKALYTPEQ RVKRDATKWT LVQGILAPLQ FLIFLISLGL VIRYLL--TG
                                GGTAVPGSGR AAAPLYTPDQ RERRDSSAWT LVQGVLAPIQ FLVFLVSLTL VLRYLA--TG
                                MRNKEASPAT RHTPLYTPEE RRRRDDSPWT LVQGVLAPVQ FIAFAISLAL VLRYLW--SG
                                QRSDTTAQPN PRGGLYTPEQ RVRRDATRWT LVQGVLAPVQ FLVFLVSTVL VLHYLA--TG
                                --MPNSPQNP SRKALYTEEE RARRDATPWT VVQAILAPLQ FLVFGISLVL VVRFLF--TG
                                GGAAVPGSGR AAAPLYTPDQ RERRDSSAWT LVQGVLAPIQ FLIFLVSLTL VLRYLA--TG
                                --MPNSPQNP SRKALYTEEE RARRDATPWT LVQAILAPLQ FLAFGVSLVL VVRFLF--TG
                                MRNREASPAM RHTPLYTPEE RRRRDESPWT LVQGVLAPVQ FVAFAISLVL VLRYLW--SG
                                -MASQNKQGR QNAPLYTPEQ RQRRDATRWT LIQGLLAPLQ FLVFLISLIL VINYLI--NG
                                PIQQRGRPRS VVRPLYTPQE RARRDASGWT LVQGILAPVQ FVVFLVSLGL VLRYLS--TG
                                ARGAPSTAPS SYRPLYTADE RQRRDASGWT LVQGVLAPVQ FVVFLVSLGL VLRYLA--TG
                                -MQHAGAGDR KTRPLYTPEE RRRRDETPWT LVQGILAPLQ FLVFIVSTWL VLRYLM--TG
                                GGAAVPGSGR AAAPLYTPDQ RDRRDSSAWT LVQGVLAPIQ FLIFLVSLTL VLRYLA--TG
                                -MQHAGAGER KPRPLYTPEE RRRRDETPWT VVQGILAPLQ FFVFIVSTWL VVRYLM--TG
                                ---------- --MSLYTEEE RKRRDESPWT IVQGVLAPVQ FIVFLVSTWL VIRYLA--TG
                                ---------- --MPLYTPEE RKRRDATPWT LVQGVLAPVQ FLVFLVSLAL VLRYLS--TG
                                -MNGHTSRTS APTGLYSAEE RVRRDETVWT TIQGVLAPFQ FLVFLISLAL VLRYLW--NG
                                -MTTDTMTGL PASQLYTPEE RARRDATVWT LVQGVLAPVQ FLVFLISLVL VTRYLL--TG
                                AAHVRASAPA VRTGLYTPEE RKRRDATKWT LVQGLLAPVQ FLVMAISVAL VLRYLK--TG
                                ----MGPEDR PARPLYTPAE RRRRDSSPWT LVQGVLAPLQ FAIFLISLAL VLRALA--TG
                                ----MGPEDR PARPLYTPAE RRRRDSSPWT LVQGVLAPLQ FAIFLISLVL VLRTLA--TG
                                ---------- ---------- MLRRQKSKWM PVQAFLAPVQ FVIFFISLAL IIYFLS--TG
                                ---------- --MSTYTPEQ LARRDASVWT KVQAVLAPIQ FLAFLISFGL VIRYLA--TG
                                ---------- ----MYTPEQ LERRNRSPWT KAQFILAPIQ FIVFLISFAL VIRYLV--TG
                                ---------- --MSMYTPEQ LARRDASVWT KVQAVLAPIQ FLAFLISFGL VIRYLV--TG
                                ---------- ----MYTPEQ LARRDASVWT KVQAVLAPIQ FLAFLISFGL VIRYLV--TG
                                ---------- ----MYTPAQ LARRNASPWT WVQAVLAPVQ FLAFVVSFAL VLRFLL--TG
                                ---------- ----MYTPEQ LERRNRSPWT KAQFILAPIQ FVVFLISFAL VIRYLA--TG
                                ---------- ----MYTPEQ LERRNRSPWT KAQFILAPIQ FIVFIISFAL VIRYLA--TG
                                ---------- ----MYTPEQ LERRNRSPWT KAQFILAPIQ FIVFIISFAL VIRYLA--TG
                                ---------- ----MYTEDQ LARRARSKWT KVQIILAPIQ FVAFLISFGL VIYYLV--TG
                                ---------- --MPRYTPEQ LQRRNASVWT TVQAILAPIQ FVMFLLGVTI TYLYKYDIWI
                                ---------- --MPRYTPEQ LEKRNASVWT TTQGILAPIQ FVVFLAGLVV TLLYKTGIVV
                                ---------- --MPRYTPEQ LARRNASPWT KSQAILAPIQ FLIFLAGLTV TWLYKQEIWI
                                ---------- --MPRYTPEQ LARRNASKWT TVQAILAPIQ FLMFIAGLTV TYLYKEGIWI
                                ---------- --MPRYTPEQ LARRNASVWT KVQGILAPIQ FVMFLAGLTV TFLYKQNIWI
                                ---------- --MPRYTPEQ LERRNASVWT KVQGILAPIQ FVMFLAGLTV TWLYQSHNGI
                                ---------- --MPRYTPEQ LARRNASVWT TVQAILAPIQ FVMFLAGLTV TYLYQYGIGI
                                ---------- --MPRYTPEQ LEKRNASVWT KVQAILAPLQ FILFLAGLTV TWLYKEGIWI
                                ---------- --MPRYTPEQ LRIRNQSVWT KVQIILAPIQ FLVFLGGVAV TVLYSLG-TI
                                ---------- --MPRYTPEQ LAKRNSSVWT DVQLILAPIQ FFVFLAGVGV TFLYYQNNEI
                                ---------- --MPRYTPEQ LERRNASVWT KVQGILAPIQ FVMFLAGLTV TWLYQSHIWI
                                ---------- --MPRYTPEQ LEKRNASKWT TVQAILAPIQ FLIFLAGLTV TYLYSQGIWI
                                ---------- --MPRYTPEQ LEKRNASKWT TVQAILAPIQ FLIFLAGLTV TYLYSQGIWV
                                ---------- --MPRYTPEQ LRKRNNSVWT KVQLYLAPIQ FVVFIIGVIL TVMYYHG-AL
                                ---------- --MPRYTPEQ LAKRNASVWT DVQLILAPIQ FFVFLGGVTV TYLYYQDNQV
                                ---------- --MPRYTPEQ LAKRNASIWT DIQIILAPLQ FFIFLIGVTV TVLYANGWFV
                                ---------- --MPRYTPDQ LARRNASIWT DVQLILAPIQ FVVFLLGVGV TALYAMDSTL
                                ---------- --MPRYTPEQ LAKRNASVWT EIQILLAPVQ FVIFLTGIGL NALYASNPAS
                                TYIFSVKRTT DLMPRYTPEQ LVKRNASIWT DIQIILAPIQ FLIFVAGVTI TILYANGLFI
                                ---------- --MPRYTPEQ LVKRNASIWT DIQIILAPIQ FLIFVAGVTI TILYANGLFI
                                ---------- --MPRYTPEQ LAKRNASIWT DIQIILAPIQ FLFFIAGLAT TALYANGLFV
                                ---------- --MPRYTPEQ LAKRNASIWT DIQIILAPIQ FIIFLTGVSV TALYLNGI-I
                                ---------- --MARYTPEQ LVKRNASVWT DIQIILAPIQ FLFFVGGVTT TALYANGLFV
                                ---------- --MPRYTPEQ LSMRNASVWT DIQIILAPVQ FLIFIAGVTI TTLFANGILV
                                ---------- --MPRYTPEQ LAQRNTTVWT DVQLILAPIQ FVFFLIGVGV TYLHYINPDI
                                FNRPNQLQAK DFMPRYTPEQ LAKRNASVWT DIQIILAPIQ FFIFLGGITL NTLYYFNLAG
                                ---------- --MPRYNPEQ LAKRNASVWT DIQIILAPIQ FFFFIGGLTV TILYANDLFP
                                ---------- --MPRYTPEQ LAKRNASVWT DIQIILAPLQ FFIFLGGVTL NTLYYFNLAS
                                ---------- --MPCYTPEQ LALRNASIWT TVQLMLAPIQ FVAFLVGVAV TYFYYRDSGI

                                QGLEAAHISI VVKTFVLYTI MVTGAIWEKV VFGQYLFHES FFWEDVVSFF VIGQHTAYLV
                                NGEYAATVSI VVKTFVLYTI MITGAIWEKK VFGQYLLAPA FFWEDVMSFL VIALHTAYLV
                                NGEYAATVSI VVKTFVLYTI MITGAIWEKK VFGQYLLAPA FFWEDVMSFL VIALHTAYLA
                                EGLEIATASV VLKTLVLYTI MVTGSIWEKE VFGIYLFARP FFWEDVFSML VIALHTAYLV
                                EGAFIATLSI VVKTLVLYTI MITGAIWEKV VFGRYLFAPS FFWEDVFSML VLALHTAYLV
                                EGFFAATVSV VIKTVVLYTI MITGSIWERD VYGKYLFVEA FFWEDVFSML VLALHTAYLV
                                EGYLAATVSV IVKTLVLYTI MITGSIWEKV VFGKYLFAES FFWEDVFSML VLALHTAYLV
                                DGYTVATASV VIKTLVLYTI MVTGAIWERE VFGCYLFAPA FFWEDVFSFL VLALHTAYLV
                                EGHDAAIISV VVKTLTLYAI MVTGAIWEKV VFGRYLFAPA FFWEDVFSML VIALHTAYLV
                                EGAFAATVSI VVKTLVLYTI MITGAIWERV VFGRYLFAPA FFWEDVFSML VLALHTAYLF
                                DGFTAATVSI VIKTLVLYTI MVTGAIWERE VFGCYLFAPA FFWEDVFSFL VLALHTAYLV
                                DGFTAATVSI VIKTLVLYTI MVTGAIWERE VFGCYLFAPA FFWEDVFSFL VLALHTAYLV
                                DGFAVATTSI VIKTLVLYTI MVTGAIWERE VFGCYLFAPA FFWEDVFSFL VLTLHTAYLV
                                EGALAATVSI VIKTLILYTI MITGAIWEKV VFGRYLFARA FFWEDVFSML VLALHTAYLV
                                EGAVAATVSI VVKTLVLYAI MITGAIWERV VFGRYLFAPA FFWEDVFSML VLALHTAYLV
                                EGAVAATVSI VVKTLVLYAI MITGAIWERV VFGRYLFAPA FFWEDVFSML VLALHTAYLV
                                EGYLAATISV IVKTLVLYTI MITGSIWEKV VFGKYLFAEA FFWEDVFSML VLALHTAYLI
                                DGYAAATVSV VIKTLVLYTI MITGAIWERE VFGCYLFAPA FFWEDVFSFL VLALHTVYLV
                                DGYTVATASV VIKTLVLYTI MVTGAIWERE VFGCYLFAPA FFWEDVFSFL VLALHTAYLV
                                DGYTVATASV VIKTLVLYTI MITGAIWEKE VFGCYLFAPA FFWEDVFSFL VLALHTAYLV
                                DGYAAATVSV VIKTLVLYTI MITGAIWERE VFGCYLFAPA FFWEDVFSFL VLALHTVYLV
                                EGFAVATASI VFKTLVLYAI MITGSIWERE VFGCYLFAPA FFWEDVFSFL VLALHTAYLL
                                EGAFAADVSI VVKTLVLYTI MVTGAIWEKV VFGKYLFAEA FFWEDVFSML VIALHTAYLV
                                EGFVIATWSI VLKTLVLYTI MITGAIWERV VFGCYLFAPA FFWEDVFSFL VLALHTTYLV
                                EGWMAASVSV VVKTLVLYLI MVTGAIWEKV VFGQYLFAPA FFWEDVFSFL VLALHTAYLV
                                EGLAAANGSI IVKTLVLYTI MVTGSIWEKV VFGKWLFAKA FFWEDVFSML VLALHTAYLI
                                EGAFAADVSV VVKTLVLYTI MVTGAIWEKV VFGKYLFADA FFWEDVFSML VIALHTAYLV
                                EGAFAADVSV VVKTLVLYTI MVTGAIWEKV VFGKYLFADA FFWEDVFSML VIALHTAYLV
                                EGLWAATLSV VVKTLVLYTI MVTGAIWEKV VFGQYLFAPA FYWEDVFSMG VLALHTAYLV
                                EGLAWATGSV VLKTLVLYTI MITGSIWEKV VFGKYLFAEA FFWEDVFSML VLALHTAYLG
                                EGLAWATGSV VLKTLVLYTI MITGSIWEKV VFGKYLFAEA FFWEDVFSML VLALHTAYLG
                                EGLQAATWSV VIKTLLLYAI MVTGSIWEKA VFGVWLFARP FFWEDVFSFA VLALHTAYLV
                                EGFVIATWSI VIKTLVLYTI MITGAIWERV VFGCYLFAPA FFWEDVFSFL VLTLHTAYLV
                                DGVVAATISI VVKTGALYAI MITGAIWEKQ VFGQWLFAPA FFWEDVVSML VLALHTAYLV
                                EGLTAATWSV VIKTLLLYAI MVTGSIWEKA VFGVWLFARP FFWEDVFSFA VLALHTAYLV
                                HGATVATVSI VLKTLTLYTI MITGSFWEKA VFDRWLFADA FFWEDVVSFL VLALHTAYLV
                                EGYEAATISI LIKTLLLYTI MVTGAIWEKV VFGQYLFAPA FFWEDVFSFG VIALHTAYLW
                                DGVVAATISI MVKTGALYAI MITGAIWEKQ VFGQWLFAPA FFWEDVVSML VLALHTAYLV
                                EGYEAATISI LIKTLLLYTI MVTGAIWEKV VFGQYLFAPA FFWEDVFSFG VIALHTAYLW
                                EGLQAATWSV VIKTLLLYAI MVTGSIWEKA VFGVWLFARP FFWEDVFSFA VLALHSAYLV
                                SGLEAAATSV VIKTIVLLTI MVTGAIWEKV VFGQYLFAPA FFWEDVVSFG VIALHVAYVL
                                EGLAAATLSV VIKTMLLYLI MVTGCIWEKV VFGRYLFAPA FYWEDVFSML VLALHTAYLV
                                EGHDAAAWSV VVKTLTLYAI MVTGCIWEKV VFGRYLFAPA FYWEDVFSML VLALHTAYLV
                                EGLWLAHASI VIKTLILYTI MVTGAIWEKV VFGHYLFAKA FFWEDMVSMM VIALHTIYMA
                                DGVVAATISI MVKTGALYAI MITGAIWEKQ VFGRWLFAPA FFWEDVVSML VLALHTAYLV
                                EGLWLAHASI VLKTLILYTI MVTGAIWEKV VFGHYLFAKA FFWEDMVSML VIALHTVYMV
                                EGYFVATVSI VVKTLILYTI MITGSIWEKV VFGRYLFAPA FFWEDVFSML VLALHTAYLV
                                EGYQAATLSI VVKTLVLYLI MVTGSIWEKV VFGRYLFARP FFWEDVFSML VLALHTAYLV
                                EGYALATWSI VLKTMVLYLI MVTGAIWEKI VFGQYLFAPA FFWEDVFSFA VIALHTAYIW
                                SGYEAATLSI ITKTLLLLTI MVTGAIWEKV VFGQWLFAPA FFWEDVFSFL VIALHLTYVW
                                QGLEAAHISI VVKTFVLYTI MVTGAIWEKV VFGQYLFHES FFWEDVVSFF VIGQHTAYLV
                                DGARAAEISV VVKTVALYAI MVTGSIWEKV VFGRWLFAPA FFWEDVVSML VLALHTAYLA
                                AGQFAAEISV VVKTLALYAI MVTGSIWEKA VFGRWLFAPA FFWEDVVSML VLALHTAYLA
                                RGFWLANISV MVKVFVLWVM AITGAFWEKD VFGHYAFAKE FWWEDFFSTF VLISHTLYVI
                                EGYLTATVSV WIKIALLWAI TITGMIWEKE IFGRWFMAPE FFWEDAGNAL AMVMHNLYFL
                                EGYWIATISV WIKIALIWAL TITGMLWEHD IYGKYFMAPE FFWEDLGNLI AIITHNAYFV
                                EGYMIATVSV WIKIALLWAI TITGMIWEKE IFGRWFMAPE FFWEDAGNAL AMVMHNLYFL
                                EGYMIATVSV WIKIALLWAI TITGMIWEKE IFGRWFMAPE FFWEDAGNAL AMVMHNLYFL
                                QGYAIATISV LIKIALLWAI TITGMIWEKE IFGHYFLARE FFWEDVGNAV AMLTHNLYFL
                                EGYWIATISV WLKIALIWAL TITGMLWEHD IYGKYFMAPE FFWEDLGNLI AIITHNAYFV
                                EGYWIATISV WIKIALIWAL TITGMLWEHD IYGKYFMAPE FFWEDLGNLI AIITHNAYFV
                                EGYWVATVSV WIKIALIWAL TITGMLWEHD IYGKYFMARE FFWEDLGNLI AILTHNAYFV
                                EGHMAATISI WIKIALIWAL TITGMLWEYD MYDHYFMAKE FFWEDLGNLI AIITHNAYFV
                                DNFAWVTFFV TLKTFMLFLI FITGGFFEKE VFGAFAFAPE FFWEDFGSSI AMVVHVSYFI
                                DDFSWVTIFV VLKTLIFILI FVTGAFFEKD VFDEYVFAPE FFWEDVGSTI AIIIHISYFV
                                DDFGWITFFV SLKTFMLFLI FVTGALFEKE VFGAYAFAPE FFWEDFGSAI AMIVHISYFV
                                DDFTWITIFV TLKTFMLVLI FVTGGFFELE VFGQFAFVHE FFWEDFGSAI AMIVHIGYFV
                                DDFAWITFFV SLKTFMLFLI FITGAFFEKE VFGAFAFAPE FFWEDFGSAI AMVVHIAYFI
                                DNFAWITFFV TLKTLMLVLI FVTGGFFELE VFGQFAFVHE FFWEDFGSAI AMVVHLSYFI
                                ENFAWVTFFV ALKTFMLILI FVTGGFFEQE VFGKFAFAPE FFWEDFGSSI AMVVHIAYFV
                                EDFSWVTIFV ILKTLMLVLI FVTGAFFEKE VFDEYAFAPE FFWEDVGSAI AMVVHISYFI
                                ENFVWVTWAI FFKTLFFIVL FVTGAIWEKE VFGMWVFSPE FFWEDVGSTI AIVVHFLYFI
                                FSFYWVSIAI LFKTFLFALL FITGAYFEKE IFNKWIFSKE FLWEDIGSVT AGAFHLLYFV
                                DNFYWITFFV TLKTLMLVLI FVTGGFFEQE VFGQFAFAPE FFWEDFGSAI AMIVHISYFI
                                TDFWWVTFFV ALKTFMLVLI FVTGGFFELE VFGKFAFAHE FFWEDFGSAI AMIVHLAYFV
                                TDFWWVTFFV ALKTFMLVLI FVTGGFFELE VFGKFAFAHE FFWEDFGSAI AMIVHISYFI
                                EDFSIVTWAL LIKTLFLVVL FVTGAFFEKE IFDIWVFSPE FLWEDIGSSI ATTVHFLYFI
                                FSFYWVSIAI LFKTFLFALL FITGAYFEKE IFGKWVFSKE FFWEDIGSTI AGAFHLLYFV
                                TDIYWVSLAI LFKTLFFALL FITGAFFEKE IFNKWVYSKE FLWEDVGSTV AAAFHLLYFI
                                FSFYWVSVAI LFKSFLFGLL FVTGAYFEKE IFDKWVFSKE FLWEDVGSVF AAAFHLLYFV
                                IDFFWISVAI LFKTLFFVIL FITGMFFEKD LFGKWVFSKE FFWEDVGSSV ATFFHFLYFV
                                TNFYWVSVVI LFKTLFFALL FITGMFFEKE IFDKWVYSKE FLWEDIGSTV AAAFHLLYFV
                                TNFYWVSVVI LFKTLFFALL FITGMFFEKE IFDKWVYSKE FLWEDIGSTV AAAFHLLYFV
                                TGFYWVSIAI LFKTLFFALL FITGMFFEKE VFDQWVYSKE FLWEDIGSTV AAFFHLLYFF
                                TSFYWVSLAI LFKTLFFALL FVTGMFFEKE IFDKWVYSKE FLWEDVGSTI AAAFHLLYFV
                                TSFYWVSVVI LFKTLFFALL FITGMFFEKE VFDKWVYSKE FLWEDIGSTI AAAFHLLYFV
                                NGFYWVSLAI LFKTLFFAIL FITGMFFEKE IFNQWVYSKD FLWEDIGSTV AALFHLLYFV
                                IAFFWVDVAI LFKSFLFALL FFTGAYFEKE IFDKWIFSRE FLWEDIGSVT AGAFHILYFI
                                IDFYWISIAI LFKTLFFAIL FITGMFFEKE IFNHWIYSKE FLWEDVGSTV AAFFHLLYFV
                                GGFYWVSLAI LFKTLFFALL FITGMYFEKE IFNQWVYSKE FLWEDVGSTV AAFFHLLYFV
                                IDFYWISVAI LFKTLFFAIL FITGMFFEKE IFDKWVYSKE FLWEDVGSTV AAFFHLLYFV
                                FPFYWVGAAF LFKTFMFALM FYTGAYFEKE LFDKWIFSKE FMLEDIGSVI AGIFFVPYYF

                                GLYLK-WDPR FLMWMALVAY AAYTVNAIQF ILKLRAARLQ EAAEKAARAA AT--EQMS--
                                ALIYGVFDTR TQMFIALAAY TAYVVNAVQF LLKLRAARLD EARKAAEVQV AV--EPEMAQ
                                ALIYGVFDTR TQMFIALAAY TAYVVNAAQF LLKLRAARLD EARKVAEVQA AV--EPEMAQ
                                ALF-MGAEPL VQMYIALAAY LTYVINATQF LLKLRAARLQ QKAIDAGALG VA--E-----
                                ALFTGFTDTR GQMLLALAAY ATYVVNAAQF LIKLRAARLE GARAKAPAAS HL--AEVAE-
                                ALY-VDADPR HQMFIALAAY ATYVINATQF LLKLRAARLD GAHSGAAVAQ DP--AIEGVA
                                AIFT--LDSQ AQMFIALAAY STYVINAAQF LIKLRAARLE GARSKTATGS TL--AEVAE-
                                MLFAGIGDPR QQMLVALAAY ATYVVNAIQF VLKLRAARRD ERIAAMSGPS VS--GSRA--
                                ALVGGWLDAR QLMWLALAAY ATYVVNAGQF VWKLRMARLE GSRDSGVPQG LA--A-----
                                ALATGALDTQ GLMWLALAAY ATYVINAGQF LIKLRAARLD QARDRAKDRE TL--AEAAE-
                                MLFFGLGSPR DQMLVALAAY ATYVVNAAQF ILKLRAARRD ERLAATSAVD MS--GSRA--
                                MLFFGLGSPR DQMLVALAAY ATYVVNAAQF ILKLRAARRD ERLAATSAVD MS--GSRA--
                                MLFAGLGDPR QQMLVALAAY ASYVINATQF VLKLRAARRD ERIAALSAAN AA--GSRA--
                                ALATHWVDVT GQMWIALAAY ATYVINAGQF LIKLRAARLE GNRATKLAEV TE--------
                                ALATGALDTQ GLMWLALAAY ATYVINAGQF LIKLRAARLD QARDQAKDRE TL--AEAVE-
                                ALATGALDTQ GLMWLALAAY ATYVINAGQF LIKLRAARLD QARDQAKDRE TL--AEAVE-
                                AIFT--LDSQ TQMFIALAAY ATYIINAGQF LIKLRMARLE GQRKDSAQDG AL--AGAAE-
                                MLFLGLGDAR DQMYVALAAY ATYVVNATQF VLKLRAARRD ERLAGLREPS VS--GSRA--
                                MLFAGIGDPR QQMLVALAAY ATYVVNAIQF VLKLRAARRD ERIAAMSGPS VS--GSRA--
                                MLFAGLGDPR QQMLVALAAY ATYVVNATQF VLKLRAARRD ERIAAQGAAH IS--GSRA--
                                MLFLGLGDAR DQMYVALAAY ATYVVNATQF VLKLRAARRD ERLAGLREPS VS--GSRA--
                                ALFTGLGDPR QQMLLALAAY ASYFVNATQF VLKLRAARRD ERLALSAASS IP--GSRA--
                                MLLGEYGTLE QRMIVALAAY ATYVINAVQF LLKLRAARLQ AEAEDAAEAA VA--EAVTEA
                                MLFGGLGSPE QQMWVALAAY STYVINAGQF LLKLRAARLD ERANAMAISS AS--GSRA--
                                ALFTGALSPR EQMLLALAAY ATYVVNAAQF IWKLRMARLD EAARRAQAPM QG--VVA---
                                CLFNGLLDKQ ALMVLALAAY ASYVINATQF ILKLRAARLG ARTSAVAGRT LE--TAS---
                                MLLGEYGTLE QRMFVALAAY ATYVVNAVQF LLKLRAARLQ AEAEDAAEAA VG--KAVAA-
                                MLLGEYGTLE QRMFVALAAY ATYVVNAVQF LLKLRAARLQ AEAEDAAEAA VG--KAVAA-
                                ALATGALGAR GQMLLALAAY ATYVVNAAQF VWKLRLARLD EAARAASSAQ TE--GKPRPA
                                AVFFGWLDAQ GQMLLALAAY ATYVINAGQF LIKLRAARLQ AEAERKAALE GA--SS----
                                AVFFGWLDAQ GQMLLALAAY ATYVINAGQF LIKLRAARLQ AEAERKAALE GA--SS----
                                ALATGTLDGT GLMWLALAAY FTYVINAGQF LLKLRAARLD TASPAAGNHG AV--VQA---
                                MLFGGFGSPE QQMWVALAAY ATYVINAGQF LLKLRAARLD EQRANALAGG RA--------
                                ALARDFGSEA GRMWLALAAY ASYVINAAQF LIKLRAARLQ RAPASLVAS- ----------
                                ALATGSLGPD GLMWLALAAY FTYVINAGQF LLKLRAARLD VTGPVACEPA PA--VQA---
                                MLVFAIGSER TRMLLALAAY ATYIVNATQF LLKLRAARLQ GGARAAGLQA VA--V-----
                                ALFTGQ-PHE LQMFIALAAY ATYVINAGQF LWKLRQARLQ AASEDAGSLV ME--RGTR--
                                ALARDFGSEA GRMWLALAAY ASYVVNAAQF LIKLRAARLQ RAPAGMAAS- ----------
                                ALFTGQ-PDN MQMFIALAAY ATYVINAGQF LWKLRQARLQ AASEDAGTLV ME--RGTR--
                                ALATGTLDAT GLMWLALAAY FTYVINAGQF LLKLRAARLD TATPTARNHG AV--VQA---
                                CWLAGYGTPQ QQMWIALAAY ATYVVNAAQF LLKLQAARRD EPTVDMQLEL QG--ALK---
                                ALFGGWLSPR GLMWLALAAY AAYLINATQF ILKLRAARLG QAQAERDVSA GV--VA----
                                ALFTGALGAR QLMVLALVAY ATYVINATQF ILKLRAARLD QAQRDRSAIA AG--ATA---
                                SLFWSFLTVE QQMYLALVAY AVYVVNAAQF LIKLRAARLG EAEAKRAQAA AS--GGESSK
                                ALARDFGSEA GRMWLALAAY ASYVVNAAQF LIKLRAARLQ RAPASMAAS- ----------
                                SLFWNFLSTE QQLYLALVAY AVYVINAAQF LIKLRAARLQ DNALTEGSAK ----------
                                ALFTGALGAS GLMILALAAY LAYVVNAAQF VLKLRAARLQ EQANRAKSQA GG--KTGDME
                                ALLFNLLSDR DLMLLALAAY ASYVINATQF LLKLRAARLE QARTAGTADA GS--VGPAES
                                ALFSDAMTAT NLMILALTAY AAYVINAVQF ILKLRAARLQ AAETSNTTPE VA--A-----
                                ALLSGW-SAP TQMWIALAAY AAYVINAGQF LWKLRQARLG APA------- ----------
                                GLYLK-WDPR FLMWMALVAY AAYTVNAIQF ILKLRAARLQ EAAEKAARAA AT--EQMS--
                                ALATGALSGQ ALLLLALAAY ATYVVNAAQF LLKLRAARLE GAGSRAPRLA EA--LP----
                                ALITGALSGQ ALLLLALAAY ATYVVNAGQF LMKLRAARLE GTGSRAPRLA EA--LS----
                                GFFLKW-EEM TLAYVALVAY LTYCINAYQF VRKYVINRQK LKSHGYTIAG DMPWASGSLN
                                AVWLHW-SPD AIMTLMLVAY CTYLINCAQF VYRGIQTGRQ RRMARSSRQT EAAVR-----
                                AVWLHL-DSR TVMWVMVFAY VTYLFNAGQF IVKGIQSARQ RRLLQAQLQA QSAGTANMQ-
                                AVWLHW-SPD AIMTLMLVAY CTYLINCAQF VYRGIQAGRQ RRMMRSGSGQ TGVVAH----
                                AVWLHW-SPD AIMTLMLVAY CTYLINCAQF VYRGIQAGRQ RRMMRSGSGQ TGVVAH----
                                ARALHW-SDQ AVMGLMLLAY CTYLVNCAQF VRRGIVAGRQ RRQAAGAEAT NA--------
                                AVWLNL-DER TVMWVMVFAY VTYLFNAGQF IVKGIQSAKQ RRLLQAQLQA QSAGTAKMQ-
                                AVWLHL-DSR TVMWVMVFAY VTYLFNAGQF LWRGIRSAKE RRLLEAQLRT QASGTAKAQ-
                                AVWLHL-DSR TIMWVMVFAY VTYLFNAGQF LWRGIRSAKE RRLLQAQLQA QSAGMAKPS-
                                AQWMGA-DDR TVMWVMVFAY ITYLFNAGQF LVRGVRSAQQ RSALKRAEAA TTSMQS----
                                LFY-MGLDES ILLWTALAAY LSYLINALQF VIRLLLEKRN EKKMKAGEAA ----------
                                FFS-MGMSET ILIWTALMAY LSYLINAAQF LIRLIVEKRH ANKLHAQSEG N---------
                                LFF-QGLDEN FLIWTALLAY LSYLINAAQF LIRLLLEKHN EKKLKQQQMA ----------
                                LFF-MGLDES TLIWTALLAY LSYLINAAQF VIRLLLEKHN EKKLKQQNAL ----------
                                LFF-MGLDEN ILISTALLAY LSYLINAAQF LIRLLLEKHH EKKSNSSSLA DSLQE--RV-
                                LFF-MGLDES TLIWTALLAY LSYLVNAAQF VIRLLLEKHN EKKLKQRQAA ----------
                                LFF-MGANET VLIWTALGAY LSYLINAAQF VVRLLLEKRH ERKLKAGEAI ----------
                                LFF-MGLDEQ ILILTALLAY LSYLINAAQF VIRLILEKRH EKKANAIHSA ----------
                                FAA-MNVSEK ELVWVAYAAY FTYIANAAQY LVRIYLEKRN EARLKAAGMI ----------
                                MAY-LGASED VLVWEAFLAY FTYVVNALQY LVRIVLEKLN ERRLKTEGVV ----------
                                LFF-IGLDEN ILIRTALLAY LSYLVNAAQF VIRLLLEKHN ERKLKQQKSL ----------
                                LFFWIKPAEN ILILTAYLAY LSYLINAAQF VIRLLLEKHN EKKLKASGSV A---------
                                LFFWIKPAEH ILILTAYLAY LSYLVNAAQF VIRLLLEKHN EKKLKASGAV ----------
                                LAY-MGKSED VLVWTAFAAY FSYVVNAIQY LVRIFLEKQN EKRLKAKGIQ VV--------
                                FAF-MGASED VLVIEAFIAY STYVANALQY LVRIVLEKRN EKRLSAEGAS ----------
                                MAF-MGYDND VLVWEAFIAY FTYILNALQY LVRIILEKLN ERKLKLQGGL ----------
                                LAF-MGASED VLVQEAFLAY FTYVLNAMQY LVRIILEKLH ERRLKTAEGS ----------
                                LAW-KGYPDG TLVIWATVAY SSYIINAVQY LVRIWLEKSH ERKLKLQAEA ----------
                                LAF-LGYPED VLIWEAFLAY FTYVINALQY LVRIILEKLN ERKLRLDGRI ----------
                                LAF-LGYPED VLIWEAFLAY FTYVINALQY LVRIILEKLN ERKLRLDGRI ----------
                                LAW-LGYSQE VLIWDAFLAY FTYVINALQY LVRIILEKLN ERKLRIDGQI ----------
                                MAW-MGYPEE VLVWEAFLAY FTYVINALQY LVRIILEKHN ERKLRMGGHI ----------
                                MAY-LGYPEH VLIWEAFLAY FTYVLNALQY LIRIILEKLN ERKLRIDGQI ----------
                                MAY-LGYSQE VLIKEAYLAY LSYILNAMQY LVRIILEKNN EKKLRLEGEL ----------
                                LAF-TGASRE VLVWEAFLAY FTYIANAMQY IVRILLEKRN EKILRNSNAL S---------
                                MAW-MEYPEH VLVVEAYIAY LTYVLNALQY LVRIILEKNN ERKLKGQGAI ----------
                                LAF-AGYPRD ILILDAFLAY FTYVLNALQY LVRIILEKLN ERKLRMDGQI ----------
                                MAW-VGFSEE VLVKEAYIAY LTYVLNALQY LVRIILEKNN ERKLQKQESF ----------
                                LAF-TGASKE VLVWAAFITY FVYCANSVQY LVRISLEKRG ERHSMQGHA- ----------

                                ---------- ---------- ----
                                ---------- ---------- ----
                                ---------- ---------- ----
                                ---------- ---------- ----
                                ---------- ---------- ----
                                IEGAAIDPGV ARLTK----- ----
                                ---------- ---------- ----
                                ---------- ---------- ----
                                ---------- ---------- ----
                                ---------- ---------- ----
                                ---------- ---------- ----
                                ---------- ---------- ----
                                ---------- ---------- ----
                                ---------- ---------- ----
                                ---------- ---------- ----
                                ---------- ---------- ----
                                ---------- ---------- ----
                                ---------- ---------- ----
                                ---------- ---------- ----
                                ---------- ---------- ----
                                ---------- ---------- ----
                                ---------- ---------- ----
                                VAA------- ---------- ----
                                ---------- ---------- ----
                                ---------- ---------- ----
                                ---------- ---------- ----
                                ---------- ---------- ----
                                ---------- ---------- ----
                                SQGVVA---- ---------- ----
                                ---------- ---------- ----
                                ---------- ---------- ----
                                ---------- ---------- ----
                                ---------- ---------- ----
                                ---------- ---------- ----
                                ---------- ---------- ----
                                ---------- ---------- ----
                                ---------- ---------- ----
                                ---------- ---------- ----
                                ---------- ---------- ----
                                ---------- ---------- ----
                                ---------- ---------- ----
                                ---------- ---------- ----
                                ---------- ---------- ----
                                ---------- ---------- ----
                                ---------- ---------- ----
                                ---------- ---------- ----
                                FAQ------- ---------- ----
                                AA-------- ---------- ----
                                ---------- ---------- ----
                                ---------- ---------- ----
                                ---------- ---------- ----
                                ---------- ---------- ----
                                ---------- ---------- ----
                                TTKAEFLCRY CRLLKNWSVM RRAE
                                ---------- ---------- ----
                                ---------- ---------- ----
                                ---------- ---------- ----
                                ---------- ---------- ----
                                ---------- ---------- ----
                                ---------- ---------- ----
                                ---------- ---------- ----
                                ---------- ---------- ----
                                ---------- ---------- ----
                                ---------- ---------- ----
                                ---------- ---------- ----
                                ---------- ---------- ----
                                ---------- ---------- ----
                                ---------- ---------- ----
                                ---------- ---------- ----
                                ---------- ---------- ----
                                ---------- ---------- ----
                                ---------- ---------- ----
                                ---------- ---------- ----
                                ---------- ---------- ----
                                ---------- ---------- ----
                                ---------- ---------- ----
                                ---------- ---------- ----
                                ---------- ---------- ----
                                ---------- ---------- ----
                                ---------- ---------- ----
                                ---------- ---------- ----
                                ---------- ---------- ----
                                ---------- ---------- ----
                                ---------- ---------- ----
                                ---------- ---------- ----
                                ---------- ---------- ----
                                ---------- ---------- ----
                                ---------- ---------- ----
                                ---------- ---------- ----
                                ---------- ---------- ----
                                ---------- ---------- ----
                                ---------- ---------- ----
