# Supplementary material for: Origin of Bacteriochlorophyll a and the Early Diversification of Photosynthesis
Source: PLoS One. 2016 Mar 8;11(3):e0151250. doi: 10.1371/journal.pone.0151250 (PMC4783071; doi:10.1371/journal.pone.0151250)
Supplement: S1 Dataset — The phylogenetic trees depicted in Fig 1 are provided in the Newick format. The sequence alignments for the BchF enzyme used in this work are provided in the Phylip format. (ZIP) [file pone.0151250.s001.zip › ML_tree.txt]

(((063_Oscillochloris_trichoides_:0.49650,((061_Chloroflexus_aggregans_DSM:0.04600,062_Chloroflexus_sp._Y-400-fl:0.07350)0.90    :0.04114,(056_Chloroflexus_sp._MS-G:0.02448,060_Chloroflexus_sp._Y-396-1:0.03549)0.22    :0.02390)0.20    :0.09025)0.99    :0.54384,(059_Kouleothrix_aurantiaca:0.43995,(055_Roseiflexus_castenholzii_D:0.09349,(057_Roseiflexus_sp._RS-1:0.00000,058_Roseiflexus_sp._RS-1:0.00000)0.69    :0.05627)0.93    :0.18744)0.85    :0.20135)0.99    :0.63441,(054_Chloracidobacterium_thermo:1.52527,(047_Afifella_pfennigii:0.27143,((((005_Thiorhodococcus_drewsii_AZ:0.16944,(014_Marichromatium_purpuratum_:0.27463,((010_Thiocapsa_roseopersicina:0.02005,(016_Thiocapsa_marina:0.00000,015_Thiocapsa_marina_5811:0.00000)0.91    :0.04361)0.85    :0.11097,((035_Methyloversatilis_universa:0.15649,(040_Methyloversatilis_discipul:0.03886,032_Methyloversatilis_discipul:0.00000)0.63    :0.02688)1.00    :0.48936,(052_Asanoa_ferruginea:0.04415,053_Streptomyces_purpurogeneis:0.06778)1.00    :0.37416)0.90    :0.17312)0.85    :0.06018)0.79    :0.02984)0.23    :0.01321,(007_Thiorhodococcus_sp._AK35:0.07507,017_Allochromatium_vinosum_DSM:0.17857)0.98    :0.11770)0.86    :0.06313,(((003_Rhodomicrobium_udaipurense:0.02501,002_Rhodomicrobium_vannielii_A:0.00308)1.00    :0.49722,(((006_Blastochloris_viridis:0.43762,004_Thioflavicoccus_mobilis_83:0.28684)0.72    :0.07170,(023_Erythrobacteraceae_bacteri:0.02402,(027_Erythrobacter_litoralis:0.00836,028_Erythrobacter_litoralis:0.00000)0.91    :0.06778)1.00    :0.44589)0.49    :0.08428,((049_Roseobacter_litoralis_Och_:0.70744,(050_Jannaschia_sp._CCS1:0.41423,(039_Rhodobacter_capsulatus_Y26:0.03231,037_Rhodobacter_capsulatus:0.02215)0.99    :0.29957)0.86    :0.15322)0.83    :0.08126,((041_Congregibacter_litoralis_K:0.70345,(036_Sphingomonas_sp._PAMC_2660:0.57116,((022_Bradyrhizobium_sp._S23321:0.27823,(013_Rhodopseudomonas_palustris:0.14606,(((021_Rhodopseudomonas_palustris:0.00000,018_Rhodopseudomonas_palustris:0.00000)0.98    :0.12082,(012_Rhodopseudomonas_palustris:0.00000,011_Rhodopseudomonas_palustris:0.00000)0.99    :0.16651)0.82    :0.08288,(020_Rhodopseudomonas_sp._AAP12:0.04373,(008_Rhodopseudomonas_palustris:0.00000,019_Rhodopseudomonas_palustris:0.00000)0.98    :0.24229)0.22    :0.02713)0.77    :0.06131)0.37    :0.04604)0.91    :0.10488,(024_Rhodopseudomonas_palustris:0.08762,033_Rhodopseudomonas_palustris:0.18675)0.96    :0.15946)0.90    :0.14968)0.75    :0.10406)0.70    :0.02999,(051_Gemmatimonas_phototrophica:0.00000,001_Gemmatimonas_phototrophica:0.00000)1.00    :0.63833)0.72    :0.01879)0.84    :0.05657)0.21    :0.05496)0.63    :0.06107,((026_Mesorhizobium_loti:0.57509,048_Lamprocystis_purpurea:0.27173)0.82    :0.10006,(009_alpha_proteobacterium_AAP8:0.34029,(043_Rhizobacter_sp._Root404:0.21910,042_Methylibium_sp._NZG:0.38257)0.92    :0.14315)0.86    :0.07534)0.82    :0.04220)0.94    :0.11477)0.77    :0.05410,(((034_Sphingomonas_sp._Leaf226:0.00000,(038_Sphingomonas_sp._FUKUSWIS1:0.01396,045_Sphingomonas_sp._Leaf30:0.01386)0.90    :0.04246)1.00    :0.58155,((029_beta_proteobacterium_AAP12:0.17978,025_beta_proteobacterium_AAP51:0.19810)1.00    :0.29498,(030_Rhodospirillum_photometric:0.00935,031_Pararhodospirillum_photome:0.00000)1.00    :0.32774)0.00    :0.01344)0.81    :0.09733,(044_Halorhodospira_halochloris:0.09166,046_Ectothiorhodospira_sp._PHS:0.14387)1.00    :0.50070)0.66    :0.04855)0.88    :0.16662)0.99    :0.65048)0.80    :0.24169,(((064_Chlorobium_luteolum_DSM_27:0.14575,070_Chlorobium_phaeovibrioides:0.20882)0.92    :0.11376,(((067_Chlorobium_chlorochromatii:0.11493,(076_Chlorobium_tepidum_TLS:0.03547,075_Chlorobaculum_parvum_NCIB_:0.03575)1.00    :0.23570)0.94    :0.07803,(069_Pelodictyon_phaeoclathrati:0.09969,074_Chlorobium_ferrooxidans_DS:0.09124)0.86    :0.08111)0.65    :0.02854,(068_Chlorobium_phaeobacteroide:0.15173,066_Chlorobium_limicola_DSM_24:0.13871)0.76    :0.08307)0.68    :0.04804)0.90    :0.14021,(071_Prosthecochloris_aestuarii:0.10392,(065_Chlorobium_phaeobacteroide:0.29686,((072_Chlorobium_sp._GBChlB:0.43309,077_Chloroherpeton_thalassium_:0.40795)0.38    :0.11002,((080_Chlorobium_phaeovibrioides:0.24155,(078_Chlorobaculum_limnaeum:0.17958,(092_Pelodictyon_phaeoclathrati:0.80476,(073_Chlorobium_phaeobacteroide:0.09799,088_Chlorobium_phaeobacteroide:0.48567)0.00    :0.04501)0.72    :0.01856)0.84    :0.11005)0.92    :0.14325,(085_Chlorobium_luteolum_DSM_27:0.08789,(((086_Pelodictyon_phaeoclathrati:0.12305,(082_Chlorobium_limicola_DSM_24:0.00000,083_Chlorobium_limicola:0.00000)0.94    :0.09295)0.21    :0.04754,(084_Chlorobium_ferrooxidans_DS:0.09561,090_Chlorobium_chlorochromatii:0.21380)0.88    :0.09329)0.90    :0.10548,(079_Prosthecochloris_aestuarii:0.15189,(087_Chlorobium_phaeobacteroide:0.29467,(081_Chlorobium_limicola_DSM_24:0.57774,(091_Chlorobaculum_parvum_NCIB_:0.11415,089_Chlorobium_tepidum_TLS:0.11674)0.75    :0.05294)0.96    :0.19686)0.91    :0.15095)0.87    :0.09988)0.83    :0.06402)0.94    :0.20851)0.98    :0.33020)1.00    :0.61112)0.91    :0.14822)0.31    :0.04741)1.00    :1.22851);
