# Supplementary material for: Origin of Bacteriochlorophyll a and the Early Diversification of Photosynthesis
Source: PLoS One. 2016 Mar 8;11(3):e0151250. doi: 10.1371/journal.pone.0151250 (PMC4783071; doi:10.1371/journal.pone.0151250)
Supplement: S1 Dataset — The phylogenetic trees depicted in Fig 1 are provided in the Newick format. The sequence alignments for the BchF enzyme used in this work are provided in the Phylip format. (ZIP) [file pone.0151250.s001.zip › BchF_Alignment2_all_proteobacteria.phy]

325   273
001_Rhodopseudomonas_palustris  ---------- ---------- -MPLSR--AS EPVSHHRDAA VSNVLYMTGA NAPDGASV--
002_Rhodopseudomonas_palustris  -----MQHRT ASDQENEGLG AKVPHS--SH SSVSHHRDRD VSNILYIDSV KTSSAVRHD-
003_Rhodopseudomonas_palustris  -----MHRRE DSEQDQAGGG ERP-SL--SA GSVSHHRDAS VSNALYSAVP DAVVLEDAP-
004_Rhodopseudomonas_palustris  ---------- ---------- ---------- ---------- ---------- ----------
005_Rhodopseudomonas_palustris  -----MHRPE HSKFDPAEDG AQSPDLPLRS QVVSHHRDAL VSNKLYEMVD HTDAGSVKS-
006_Rhodopseudomonas_palustris  ---------- ---------- ---------- ---------- ---------- ----------
007_Rhodopseudomonas_palustris  ---------- ---------- ---------- ---------- ---------- -----MPH--
008_Thiocapsa_roseopersicina    ---------- ---------- ---------- ---------- ---------- ----------
009_Thiocapsa_marina            ---------- ---------- ---------- ---------- ---------- ----------
010_Rhodopseudomonas_palustris  ---------- ---------- ---------- ---------- ---------- ----------
011_Rhodopseudomonas_palustris  ---------- ---------- ---------- ---------- ---------- ----------
012_Rhodopseudomonas_sp._AAP12  ---------- ---------- ---------- ---------- ---------- ----------
013_Bradyrhizobium_sp._S23321   ---------- ---------- ---------- ---------- ---------- -----MS-Q-
014_Thiorhodococcus_drewsii_AZ  ---------- ---------- ---------- ---------- ---------- ----------
015_Thiocapsa_marina_5811       ---------- ---------- ---------- ---------- ---------- ----------
016_Rhodopseudomonas_palustris  ---------- ---------- ---------- ---------- ---------- ----------
017_Rhodopseudomonas_palustris  ---------- ---------- ---------- ---------- ---------- ----------
018_Marichromatium_purpuratum_  ---------- ---------- ---------- ---------- ---------- ----------
019_Thiorhodococcus_sp._AK35    ---------- ---------- ---------- ---------- ---------- ----------
020_Allochromatium_vinosum_DSM  ---------- ---------- ---------- ---------- ---------- ----------
021_Blastomonas_sp._CACIA14H2   ---------- ---------- ---------- ---------- ---------- ---MPLKNQP
022_Pararhodospirillum_photome  ---------- ---------- ---------- ---------- ---------- ----------
023_alpha_proteobacterium_AAP8  ---------- ---------- ---------- ---------- ---------- ----------
024_Brevundimonas_subvibrioide  MSSSAIHHSD GHGSASHGGV RG-------- -LLSRRFSGL IDRVA--PCP WTAHTGQHSV
025_Rhodopseudomonas_palustris  ---------- ---------- ---------- ---------- ---------- -----MPHG-
026_Skermanella_aerolata_KACC_  ---------- ---------- ---------- ---------- ---------- ----------
027_Bradyrhizobium_oligotrophi  ---------- ---------- ---------- ---------- MSNHLYTSCD AQFTSATD--
028_Pararhodospirillum_photome  ---------- ---------- ---------- ---------- ---------- ----------
029_Thioflavicoccus_mobilis_83  ---------- ---------- ---------- ---------- ---------- ----------
030_Rhodobacter_sp._CACIA14H1   ---------- ---------- ---------- ---------- ---------- ----------
031_Rhodomicrobium_vannielii_A  ---------- ---------- ---------- ---------- ---------- ----------
032_Erythrobacter_longus        ---------- ---------- ---------- ---------- ---------- ----------
033_Rhodobacter_capsulatus      ---------- ---------- ---------- ---------- ---------- ----------
034_beta_proteobacterium_AAP12  ---------- ---------- ---------- ---------- ---------- ----------
035_Rhodobacter_capsulatus_Y26  ---------- ---------- ---------- ---------- ---------- ----------
036_Oceanicola_sp._HL-35        ---------- ---------- ---------- ---------- ---------- ----------
037_Erythrobacter_litoralis     ---------- ---------- ---------- ---------- ---------- ---MTRKDQP
038_Afifella_pfennigii          ---------- ---------- ---------- ---------- ---------- ----------
039_Porphyrobacter_sp._AAP60    ---------- ---------- ---------- ---------- ---------- ---MTRTDP-
040_Erythrobacteraceae_bacteri  ---------- ---------- ---------- ---------- ---------- ---MTRKDQP
041_beta_proteobacterium_AAP51  ---------- ---------- ---------- ---------- ---------- ----------
042_Rhodomicrobium_udaipurense  ---------- ---------- ---------- ---------- ---------- ----------
043_Rhodopseudomonas_sp._B29    ---------- ---------- ---------- ---------- ---------- ----------
044_Blastochloris_viridis       ---------- ---------- ---------- ---------- ---------- ----------
045_Sphingomonas_sp._35-24ZXX   ---------- ---------- ---------- ---------- ---------- ----------
046_Thalassobacter_stenotrophi  ---------- ---------- ---------- ---------- ---------- ----------
047_Thiocapsa_sp._KS1           ---------- ---------- ---------- ---------- ---------- ----------
048_Phaeospirillum_molischianu  ---------- ---------- ---------- ---------- ---------- ----------
049_Rhizobacter_sp._Root404     ---------- ---------- ---------- ---------- ---------- ----------
050_Mesorhizobium_loti          ---------- ---------- ---------- ---------- ---------- ----------
051_alpha_proteobacterium_AAP3  ---------- ---------- ---------- ---------- ---------- ----------
052_Thiorhodospira_sibirica_AT  ---------- ---------M AG-------- -MVPVVAGKV RPVVALCRCR KKPRGFAHDD
053_Porphyrobacter_sp._AAP60    ---------- ---------- ---------- ---------- ---------- ----------
054_Novosphingobium_sp._AAP1    ---------- ---------- ---------- ---------- ---------- --MRG---DA
055_Halorhodospira_halochloris  ---------- ---------- ---------- ---------- ---------- ----------
056_Methyloversatilis_universa  ---------- ---------- ---------- ---------- ---------- ----------
057_Congregibacter_litoralis_K  ---------- ---------- ---------- ---------- ---------- ----------
058_Rhodobacter_sphaeroides_KD  ---------- ---------- ---------- ---------- ---------- --MAAPFA--
059_Thiocystis_violascens_DSM_  ---------- ---------- ---------- ---------- ---------- ----------
060_Sphingomonas_jaspsi         ---------- ---------- ---------- ---------- ---------- ---MRRID--
061_Prosthecomicrobium_hirschi  ---------- ---------- ---------- ---------- ---------- ----------
062_Porphyrobacter_sp._AAP82    ---------- ---------- ---------- ---------- ---------- ----------
063_Porphyrobacter_cryptus      ---------- ---------- ---------- ---------- ---------- ------MDQ-
064_Rhodobacter_sphaeroides_WS  ---------- ---------- ---------- ---------- ---------- ----------
065_Sphingomonas_sp._Leaf226    ---------- ---------- ---------- ---------- ---------- ---MRAND--
066_Thalassobaculum_salexigens  ---------- ---------- ---------- ---------- ---------- ----------
067_Ectothiorhodospira_sp._PHS  ---------- ---------- ---------- ---------- ---------- ----------
068_Rhodobacter_sp._AKP1        ---------- ---------- ---------- ---------- ---------- ----------
069_Methyloversatilis_discipul  ---------- ---------- ---------- ---------- ---------- ----------
070_Oceanibaculum_indicum_P24   ---------- ---------- ---------- ---------- ---------- ----------
071_Loktanella_vestfoldensis    ---------- ---------- ---------- ---------- ---------- ----------
072_Sphingomonas_sp._FUKUSWIS1  ---------- ---------- ---------- ---------- ---------- ---MQAND--
073_Sphingomonas_sp._Leaf30     ---------- ---------- ---------- ---------- ---------- ---MRAND--
074_Nereida_ignava              ---------- ---------- ---------- ---------- ---------- ----------
075_Rhodobacter_sphaeroides_AT  ---------- ---------- ---------- ---------- ---------- ----------
076_Erythrobacter_litoralis     ---------- ---------- ---------- ---------- ---------- ----------
077_Dinoroseobacter_shibae_DFL  ---------- ---------- ---------- ---------- ---------- ----------
078_Thiorhodovibrio_sp._970     ---------- ---------- ---------- ---------- ---------- ----------
079_Thiorhodospira_sibirica     ---------- ---------- ---------- ---------- ---------- ----------
080_Erythrobacter_sp._JL475     ---------- ---------- ---------- ---------- ---------- ----------
081_Citromicrobium_sp._RCC1878  ---------- ---------- ---------- ---------- ---------- ----------
082_Methyloversatilis_discipul  ---------- ---------- ---------- ---------- ---------- ----------
083_Blastomonas_sp._AAP25       ---------- ---------- ---------- ---------- ---------- ----------
084_Methyloversatilis_thermoto  ---------- ---------- ---------- ---------- ---------- ----------
085_Citromicrobium_sp._WPS32    ---------- ---------- ---------- ---------- ---------- ----------
086_Novosphingobium_sp._FSW06-  ---------- ---------- ---------- ---------- ---------- ---MRA----
087_Methylobacterium_sp._Leaf1  ---------- ---------- ---------- ---------- ---------- ----------
088_Limnohabitans_sp._103DPR2   ---------- ---------- ---------- ---------- ---------- ----------
089_Citromicrobium_sp._JL2201   ---------- ---------- ---------- ---------- ---------- ----------
090_Ruegeria_sp._ZGT108         ---------- ---------- ---------- ---------- ---------- ----------
091_Methylocella_silvestris_BL  ---------- ---------- ---------- ---------- ---------- ----------
092_Methylobacterium_sp._Leaf4  ---------- ---------- ---------- ---------- ---------- ----------
093_Methylobacterium_sp._Leaf8  ---------- ---------- ---------- ---------- ---------- ----------
094_Fulvimarina_pelagi_HTCC250  ---------- ---------- ---------- ---------- ---------- -----MLSSK
095_Rhizobium_sp._AAP116        ---------- ---------- ---------- ---------- ---------- ----------
096_Acidiphilium_rubrum         ---------- ---------- ---------- -MFTKVVERL TGAVN--CCP WEGHG---YG
097_Rhodobacteraceae_bacterium  ---------- ---------- ---------- ---------- ---------- ----------
098_Sulfitobacter_noctilucicol  ---------- ---------- ---------- ---------- ---------- ----------
099_Aestuariivita_boseongensis  ---------- ---------- ---------- ---------- ---------- ----------
100_Lamprocystis_purpurea       ---------- ---------- ---------- ---------- ---------- ----------
101_Roseobacter_litoralis_Och_  ---------- ---------- ---------- ---------- ---------- ----------
102_Methylibium_sp._NZG         ---------- ---------- ---------- ---------- ---------- ----------
103_Bosea_sp._AAP35             ---------- ---------- ---------- ---------- ---------- ----------
104_Thiohalocapsa_sp._ML1       ---------- ---------- ---------- ---------- ---------- ----------
105_Sphingomonas_astaxanthinif  ---------- ---------- ---------- ---------- ---------- ----------
106_Phaeospirillum_fulvum       ---------- ---------- ---------- ---------- ---------- ----------
107_Bradyrhizobium_sp._ORS_375  ---------- ---------- ---------- ---------- MSNHLYTSCD AQFTSATD--
108_Bradyrhizobium_sp._BTAi1    ---------- ---------- ---------- ---------- MSNHLYTSCD AQFTSAAD--
109_Methylobacterium_sp._Leaf1  ---------- ---------- ---------- ---------- ---------- ----------
110_Rubrivivax_gelatinosus_S1   ---------- ---------- ---------- ---------- ---------- ----------
111_Sphingomonas_sp._37zxx      ---------- ---------- ---------- ---------- ---------- ----------
112_Bradyrhizobium_sp._ORS_285  ---------- ---------- ---------- ---------- MSNHLYTSCD AQFTSAAD--
113_Bradyrhizobium_sp._BTAi1    ---------- ---------- ---------- ---------M LSNHLYTSCD AQFTSAAD--
114_Rubrivivax_gelatinosus_IL1  ---------- ---------- ---------- ---------- ---------- ----------
115_Rhodospirillum_centenum_SW  ---------- ---------- ---------- ---------- ---------- ----------
116_Novosphingobium_subterrane  ---------- ---------- ---------- ---------- ---------- ---MR-----
117_Polynucleobacter_necessari  ---------- ---------- ---------- ---------- ---------- ----------
118_Erythrobacter_marinus       ---------- ---------- ---------- ---------- ---------- ----------
119_Bradyrhizobium_sp._ORS_285  ---------- ---------- ------MSLW LSSSHHWAPM LSNHLYTSCD AQFTSAAD--
120_Sphingomonas_sp._PAMC_2660  ---------- ---------- ---------- ---------- ---------- ----------
121_Bradyrhizobium_sp._ORS_278  ---------- ---------- ---------- ---------- MSNHLYTSCD AQFTSATD--
122_Bradyrhizobium_sp._STM_380  ---------- ---------- ---------- ---------- MSNHLYTSCD AQFTSATD--
123_Novosphingobium_subterrane  ---------- ---------- ---------- ---------- ---------- ----------
124_Skermanella_stibiiresisten  ---------- ---------- ---------- ---------- ---------- ----------
125_Sphingomonas_hengshuiensis  ---------- ---------- ---------- ---------- ---------- ---MRS----
126_Methylobacterium_sp._Leaf1  ---------- ---------- ---------- ---------- ---------- ----------
127_marine_gamma_proteobacteri  ---------- ---------- ---------- -----MGGGG ITSVKTTRGA HI--------
128_Sandarakinorhabdus_limnoph  ---------- ---------- ---------- ---------- ---------- ---------M
129_Sphingomonas_echinoides     ---------- ---------- ---------- ---------- ---------- ----------
130_gamma_proteobacterium_HIMB  ---------- ---------- ---------- ---------- ---------- ----------
131_Rubrivivax_benzoatilyticus  ---------- ---------- ---------- ---------- ---------- ----------
132_Thalassobium_sp._R2A62      ---------- ---------- ---------- ---------- ---------- ----------
133_Jannaschia_donghaensis      ---------- ---------- ---------- ---------- ---------- ----------
134_Jannaschia_sp._CCS1         ---------- ---------- ---------- ---------- ---------- ----------
135_Agrobacterium_albertimagni  ---------- ---------- ---------- ---------- ---------- ----------
136_alpha_proteobacterium_Q-1   ---------- ---------- ---------- ---------- ---------- ----------
137_marine_gamma_proteobacteri  ---------- ---------- ---------- ---------- ---------- ----------
138_Limnohabitans_sp._Rim28     ---------- ---------- ---------- ---------- ---------- ----------
139_Phaeospirillum_fulvum_MGU-  ---------- ---------- ---------- ---------- ---------- ----------
140_gamma_proteobacterium_HIMB  ---------- ---------- ---------- ---------- ---------- ----------
141_Sphingomonas_sp._Leaf339    ---------- ---------- ---------- ---------- ---------- ---MR-----
142_Belnapia_sp._F-4-1          ---------- ---------- ---------- ---------- ---------- ----------
143_Brevundimonas_bacteroides   ---------- ---------- ---------- ---------- ---------- ----------
144_Brevundimonas_sp._AAP58     ---------- ---------- ---------- ---------- ---------- ----------
145_Roseovarius_sp._BRH_c41     ---------- ---------- ---------- ---------- ---------- ----------
146_Sulfitobacter_guttiformis_  ---------- ---------- ---------- ---------- ---------- ----------
147_Tateyamaria_sp._ANG-S1      ---------- ---------- ---------- ---------- ---------- ----------
148_Blastomonas_sp._AAP53       ---------- ---------- ---------- ---------- ---------- ----------
149_Novosphingobium_sp._AAP93   ---------- ---------- ---------- ---------- ---------- ----------
150_Rhodobacter_sp._SW2         ---------- ---------- ---------- ---------- ---------- ----------
151_Roseovarius_mucosus_DSM_17  ---------- ---------- ---------- ---------- ---------- ----------
152_Methylobacterium_sp._Leaf1  ---------- ---------- ---------- ---------- ---------- ----------
153_Limnohabitans_planktonicus  ---------- ---------- ---------- ---------- ---------- ----------
154_Limnohabitans_sp._Rim47     ---------- ---------- ---------- ---------- ---------- ----------
155_Belnapia_moabensis          ---------- ---------- ---------- ---------- ---------- ----------
156_Roseateles_depolymerans     ---------- ---------- ---------- ---------- ---------- -------M--
157_Acidiphilium_sp._PM         ---------- ---------- -M-------- -DFTRIIDRL VAPVN--CCP WQGHA---YG
158_Methylibium_sp._Root1272    ---------- ---------- ---------- ---------- ---------- ----------
159_Roseovarius_sp._TM1035      ---------- ---------- ---------- ---------- ---------- ----------
160_Acidiphilium_multivorum_AI  ---------- ---------- -M-------- -DFTRIIDRL VAPVN--CCP WQGHA---YG
161_Roseobacter_sp._CCS2        ---------- ---------- ---------- ---------- ---------- ----------
162_Methylobacterium_sp._GXS13  ---------- ---------- ---------- ---------- ---------- ----------
163_Methylocystis_rosea         ---------- ---------- ---------- ---------- ---------- ----------
164_Methylocystis_sp._SB2       ---------- ---------- ---------- ---------- ---------- ----------
165_Bosea_sp._Leaf344           ---------- ---------- ---------- ---------- ---------- ----------
166_Methylobacterium_sp._MB200  ---------- ---------- ---------- ---------- ---------- ----------
167_Methylobacterium_aquaticum  ---------- ---------- ---------- ---------- ---------- ----------
168_Hyphomicrobium_zavarzinii   ---------- ---------- ---------- ---------- ---------- ----------
169_Rhodovulum_sulfidophilum    ---------- ---------- ---------- ---------- ---------- ----------
170_Rhodovulum_sulfidophilum    ---------- ---------- ---------- ---------- ---------- ----------
171_Methylobacterium_sp._Leaf9  ---------- ---------- ---------- ---------- ---------- ----------
172_Rubritepida_flocculans      ---------- ---------- ---------- ---------- ---------- ----------
173_Loktanella_sp._3ANDIMAR09   ---------- ---------- ---------- ---------- ---------- ----------
174_Elioraea_tepidiphila        ---------- ---------- -M-------- -LTPTVLDRL IAAVD--ACP WGTAAGCQHR
175_Methylobacterium_sp._77     ---------- ---------- ---------- ---------- ---------- ----------
176_Methylobacterium_sp._Leaf1  ---------- ---------- ---------- ---------- ---------- ----------
177_Aquincola_tertiaricarbonis  ---------- ---------- ---------- ---------- ---------- ----------
178_Methylobacterium_sp._Leaf1  ---------- ---------- ---------- ---------- ---------- ----------
179_Streptomyces_purpurogeneis  ---------- ---------- ---------- ---------- ---------- ----------
180_Ponticoccus_sp._SJ5A-1      ---------- ---------- ---------- ---------- ---------- ----------
181_Novosphingobium_sp._AAP83   ---------- ---------- ---------- ---------- ---------- ----------
182_Roseovarius_indicus         ---------- ---------- ---------- ---------- ---------- ----------
183_Novosphingobium_acidiphilu  ---------- ---------- ---------- ---------- ---------- ---MR-----
184_Hoeflea_phototrophica_DFL-  ---------- ---------- ---------- ---------- ---------- ----------
185_Bradyrhizobium_sp._S23321   ---------- ---------- ---------- ---------- ---------- ----------
186_Ahrensia_sp._R2A130         ---------- ---------- ---------- ---------- ---------- --------MK
187_Methylobacterium_platani    ---------- ---------- ---------- ---------- ---------- ----------
188_Methylobacterium_platani_J  ---------- ---------- ---------- ---------- ---------- ----------
189_Methylobacterium_sp._10     ---------- ---------- ---------- ---------- ---------- ----------
190_Methylobacterium_tarhaniae  ---------- ---------- ---------- ---------- ---------- ----------
191_Methylobacterium_oryzae_CB  ---------- ---------- ---------- ---------- ---------- ----------
192_Methylobacterium_aquaticum  ---------- ---------- ---------- ---------- ---------- ----------
193_Rhodovulum_sp._PH10         ---------- ---------- ---------- ---------- ---------- ----------
194_Caenispirillum_salinarum_A  ---MRQHLAD ARPYAPSFGA RL-------- -AGWLDIDRA IAAID--GCP WTATSGLARH
195_Methylobacterium_radiotole  ---------- ---------- ---------- ---------- ---------- ----------
196_Limnohabitans_sp._63ED37-2  ---------- ---------- ---------- ---------- ---------- ----------
197_Rhizobium_sp._AAP43         ---------- ---------- ---------- ---------- ---------- ----------
198_Methylobacterium_sp._Leaf8  ---------- ---------- ---------- ---------- ---------- ----------
199_beta_proteobacterium_AAP99  ---------- ---------- ---------- ---------- ---------- ----------
200_Labrenzia_alexandrii_DFL-1  ---------- ---------- ---------- ---------- ---------- ---------M
201_gamma_proteobacterium_NOR5  ---------- ---------- ---------- ---------- ---------- ----------
202_Methylobacterium_sp._Leaf1  ---------- ---------- ---------- ---------- ---------- ----------
203_Sphingomonas_sp._PAMC_2661  ---------- ---------- ---------- ---------- ---------- ----------
204_Erythrobacter_sp._NAP1      ---------- ---------- ---------- ---------- ---------- ----------
205_Methylobacterium_sp._Leaf4  ---------- ---------- ---------- ---------- ---------- ----------
206_Roseobacter_sp._AzwK-3b     ---------- ---------- ---------- ---------- ---------- ----------
207_Methylobacterium_sp._Leaf9  ---------- ---------- ---------- ---------- ---------- ----------
208_Labrenzia_alexandrii        ---------- ---------- ---------- ---------- ---------- ---------M
209_Methylobacterium_sp._Leaf1  ---------- ---------- ---------- ---------- ---------- ----------
210_Sphingomonas_sp._PAMC_2662  ---------- ---------- ---------- ---------- ---------- ----------
211_Methylobacterium_sp._Leaf9  ---------- ---------- ---------- ---------- ---------- ----------
212_Pelomonas_sp._Root662       ---------- ---------- ---------- ---------- ---------- ----------
213_Methylobacterium_sp._Leaf3  ---------- ---------- ---------- ---------- ---------- ----------
214_Methylobacterium_sp._Leaf1  ---------- ---------- ---------- ---------- ---------- ----------
215_Methylobacterium_sp._Leaf4  ---------- ---------- ---------- ---------- ---------- ----------
216_Rhodobacteraceae_bacterium  ---------- ---------- ---------- ---------- ---------- ----------
217_Loktanella_vestfoldensis_S  ---------- ---------- ---------- ---------- ---------- ----------
218_Methylobacterium_sp._EUR3_  ---------- ---------- ---------- ---------- ---------- ----------
219_Roseovarius_atlanticus      ---------- ---------- ---------- ---------- ---------- ----------
220_Stappia_stellulata          ---------- ---------- ---------- ---------- ---------M TRDTDTKAPD
221_Hoeflea_sp._BAL378          ---------- ---------- ---------- ---------- ---------- ----------
222_Methylobacterium_sp._Leaf3  ---------- ---------- ---------- ---------- ---------- ----------
223_Caulobacteraceae_bacterium  ---------- ---------- ---------- ---------- ---------- ----------
224_Aestuariivita_atlantica     ---------- ---------- ---------- ---------- ---------- ----------
225_Pseudohaliea_rubra          ---------- ---------- ---------- ---------- ---------- ----------
226_Methylobacterium_sp._L2-4   ---------- ---------- ---------- ---------- ---------- ----------
227_Roseovarius_tolerans        ---------- ---------- ---------- ---------- ---------- ----------
228_Halorhodospira_halophila_S  ---------- ---------- ---------- ---------- ---------- ----------
229_Nevskia_ramosa              ---------- ---------- ---------- ---------- ---------- ----------
230_Methylobacterium_sp._Leaf9  ---------- ---------- ---------- ---------- ---------- ----------
231_Methylobacterium_extorquen  ---------- ---------- ---------- ---------- ---------- ----------
232_Methylobacterium_sp._Leaf9  ---------- ---------- ---------- ---------- ---------- ----------
233_Bradyrhizobium_sp._DFCI-1   ---------- ---------- ---------- ---------- ---------- ----------
234_Methylobacterium_sp._Leaf1  ---------- ---------- ---------- ---------- ---------- ----------
235_Sandarakinorhabdus_sp._AAP  ---------- ---------- ---------- ---------- ---------- ----------
236_Porphyrobacter_sp._HL-46    ---------- ---------- ---------- ---------- ---------- -----MTRTH
237_Roseivivax_isoporae_LMG_25  ---------- ---------- ---------- ---------- ---------- ----------
238_Luminiphilus_syltensis      ---------- ---------- ---------- ---------- ---------- ----------
239_Rhizobium_sp._Root274       ---------- ---------- ---------- ---------- ---------- ----------
240_Rhodospirillum_rubrum_ATCC  ---------- ---------- ---------- ---------M IATVD--GCP WSAHAGVLCV
241_Sphingomonas_sanxanigenens  ---------- ---------- ---------- ---------- ---------- ---MR-----
242_Salinarimonas_rosea         ---------- ---------- ---------- ---------- ---------- ----------
243_Erythrobacter_longus        ---------- ---------- ---------- ---------- ---------- ----------
244_Porphyrobacter_sp._HL-46    ---------- ---------- ---------- ---------- ---------- ----------
245_Pseudohaliea_rubra_DSM_197  ---------- ---------- ---------- ---------- ---------- ----------
246_Methylobacterium_populi_BJ  ---------- ---------- ---------- ---------- ---------- ----------
247_Planktomarina_temperata_RC  ---------- ---------- ---------- ---------- ---------- ----------
248_Methylobacterium_sp._Leaf1  ---------- ---------- ---------- ---------- ---------- ----------
249_Rhodobacteraceae_bacterium  ---------- ---------- ---------- ---------- ---------- ----------
250_Rhodospirillum_rubrum_F11   ---------- ---------- ---------- ---------- ---------- ---------M
251_Loktanella_sp._5RATIMAR09   ---------- ---------- ---------- ---------- ---------- ----------
252_Novosphingobium_fuchskuhle  ---------- ---------- ---------- ---------- ---------- ----------
253_Rhodobacteraceae_bacterium  ---------- ---------- ---------- ---------- ---------- ----------
254_Ponticoccus_sp._UMTAT08     ---------- ---------- ---------- ---------- ---------- ----------
255_Methylobacterium_extorquen  ---------- ---------- ---------- ---------- ---------- ----------
256_Roseobacter_denitrificans_  ---------- ---------- ---------- ---------- ---------- ----------
257_Methylobacterium_extorquen  ---------- ---------- ---------- ---------- ---------- ----------
258_Methylobacterium_sp._Leaf1  ---------- ---------- ---------- ---------- ---------- ----------
259_Roseibacterium_elongatum_D  ---------- ---------- ---------- ---------- ---------- ----------
260_Rhodobacteraceae_bacterium  ---------- ---------- ---------- ---------- ---------- ----------
261_Roseivivax_halodurans_JCM_  ---------- ---------- ---------- ---------- ---------- ----------
262_Methylobacterium_sp._Leaf4  ---------- ---------- ---------- ---------- ---------- ----------
263_Methylobacterium_sp._Leaf1  ---------- ---------- ---------- ---------- ---------- ----------
264_Roseivivax_atlanticus       ---------- ---------- ---------- ---------- ---------- ----------
265_Salipiger_mucosus_DSM_1609  ---------- ---------- ---------- ---------- ---------- ----------
266_Jannaschia_aquimarina       ---------- ---------- ---------- ---------- ---------- ----------
267_Ideonella_sp._201-F6        ---------- ---------- ---------- ---------- ---------- ----------
268_Methylobacterium_aquaticum  ---------- ---------- ---------- ---------- ---------- ----------
269_Rhodobacteraceae_bacterium  ---------- ---------- ---------- ---------- ---------- ----------
270_Maribius_sp._MOLA_401       ---------- ---------- ---------- ---------- ---------- ----------
271_Methylobacterium_sp._GXF4   ---------- ---------- ---------- ---------- ---------- ----------
272_Blastochloris_viridis       ---------- ---------- ---------- ---------- ---------- ----------
273_Methylobacterium_sp._ARG-1  ---------- ---------- ---------- ---------- ---------- ----------
274_Loktanella_sp._1ANDIMAR09   ---------- ---------- ---------- ---------- ---------- ----------
275_Methylobacterium_variabile  ---------- ---------- ---------- ---------- ---------- ----------
276_Methylobacterium_mesophili  ---------- ---------- ---------- ---------- ---------- ----------
277_Rhodovibrio_salinarum       ---------- ---------- ---------- ---------- ---------- ----------
278_Pseudorhodoferax_sp._Leaf2  ---------- ---------- ---------- ---------- ---------- ----------
279_Pseudorhodoferax_sp._Leaf2  ---------- ---------- ---------- ---------- ---------- ----------
280_Erythrobacter_sp._NAP1      ---------- ---------- ---------- ---------- ---------- ----------
281_Acidisphaera_rubrifaciens   ---------- ---------- ---------- ---------- ---------- ----------
282_Methylobacterium_sp._4-46   ---------- ---------- ---------- ---------- ---------- ----------
283_Aquincola_tertiaricarbonis  ---------- ---------- ---------- ---------- ---------- ---------M
284_Sphingomonas_sanxanigenens  ---------- ---------- ---------- ---------- ---------- ----------
285_Acidisphaera_rubrifaciens_  ---------- ---------- ---------- ---------- ---------- ----------
051_Gemmatimonas_phototrophica  ---------- ---------- ---------- ---------- ---------- ----------
054_Chloracidobacterium_thermo  ---------- ---------- ---------- ---------- ---------- ----------
055_Roseiflexus_castenholzii_D  ---------- ---------- ---------- ---------- ---------- ----------
056_Chloroflexus_sp._MS-G       ---------- ---------- ---------- ---------- ---------- ----------
057_Roseiflexus_sp._RS-1        ---------- ---------- ---------- ---------- ---------- ----------
058_Roseiflexus_sp._RS-1        ---------- ---------- ---------- ---------- ---------- ----------
059_Kouleothrix_aurantiaca      ---------- ---------- ---------- ---------- ---------- ----------
060_Chloroflexus_sp._Y-396-1    ---------- ---------- ---------- ---------- ---------- ----------
061_Chloroflexus_aggregans_DSM  ---------- ---------- ---------- ---------- ---------- ----------
062_Chloroflexus_sp._Y-400-fl   ---------- ---------- ---------- ---------- ---------- ----------
063_Oscillochloris_trichoides_  ---------- ---------- ---------- ---------- ---------- ----------
064_Chlorobium_luteolum_DSM_27  ---------- ---------- ---------- ---------- ---------- ----------
065_Chlorobium_phaeobacteroide  ---------- ---------- ---------- ---------- ---------- ----------
066_Chlorobium_limicola_DSM_24  ---------- ---------- ---------- ---------- ---------- ----------
067_Chlorobium_chlorochromatii  ---------- ---------- ---------- ---------- ---------- ----------
068_Chlorobium_phaeobacteroide  ---------- ---------- ---------- ---------- ---------- ----------
069_Pelodictyon_phaeoclathrati  ---------- ---------- ---------- ---------- ---------- ----------
070_Chlorobium_phaeovibrioides  ---------- ---------- ---------- ---------- ---------- ----------
071_Prosthecochloris_aestuarii  ---------- ---------- ---------- ---------- ---------- ----------
072_Chlorobium_sp._GBChlB       ---------- ---------- ---------- ---------- ---------- ----------
073_Chlorobium_phaeobacteroide  ---------- ---------- ---------- ---------- ---------- ----------
074_Chlorobium_ferrooxidans_DS  ---------- ---------- ---------- ---------- ---------- ----------
075_Chlorobaculum_parvum_NCIB_  ---------- ---------- ---------- ---------- ---------- ----------
076_Chlorobium_tepidum_TLS      ---------- ---------- ---------- ---------- ---------- ----------
077_Chloroherpeton_thalassium_  ---------- ---------- ---------- ---------- ---------- ----------
078_Chlorobaculum_limnaeum      ---------- ---------- ---------- ---------- ---------- ----------
079_Prosthecochloris_aestuarii  ---------- ---------- ---------- ---------- ---------- ----------
080_Chlorobium_phaeovibrioides  ---------- ---------- ---------- ---------- ---------- ----------
081_Chlorobium_limicola_DSM_24  ---------- ---------- ---------- ---------- ---------- ----------
082_Chlorobium_limicola_DSM_24  -----MNR-- -SLFA----- ---------- -TAFSLPSIL LYSKLYVSSD PSAIP-----
083_Chlorobium_limicola         ---------- ---------- ---------- ---------- ---------- ----------
084_Chlorobium_ferrooxidans_DS  ---------- ---------- ---------- ---------- ---------- ----------
085_Chlorobium_luteolum_DSM_27  ---------- ---------- ---------- ---------- ---------- ----------
086_Pelodictyon_phaeoclathrati  ---------- ---------- ---------- ---------- ---------- ----------
087_Chlorobium_phaeobacteroide  ---------- ---------- ---------- ---------- ---------- ----------
088_Chlorobium_phaeobacteroide  ---------- ---------- ---------- ---------- ---------- ----------
089_Chlorobium_tepidum_TLS      ---------- ----M----- ---------- -CFSGYPDFT IFPASYSSGG ----------
090_Chlorobium_chlorochromatii  ---------- ---------- ---------- ---------- ---------- ----------
091_Chlorobaculum_parvum_NCIB_  ---------- ---------- ---------- ---------- ---------- ----------
092_Pelodictyon_phaeoclathrati  ---------- ---------- ---------- ---------- ---------- ----------

                                ---------- GGAVSMQKQG VKTLYTPEER RRRDATKWTL VQGILAPVQF LVFLVSLGLV
                                ------VETD CAHDMSSSQR LKTLYTPEER ARRDATKWTL VQGILAPVQF LVFLISLALV
                                ------VV-A DPGLSSLRQG FKPLYTPEQR IRRDQTKWTL VQGILAPVQF LIFLISLGLV
                                ---------- -----MQKQG VKTLYTPEER RRRDATKWTL VQGILAPVQF LVFLVSLGLV
                                ---ETAVANA PSHHSSAHPR SKALYTPEQR VKRDATKWTL VQGILAPLQF LIFLISLGLV
                                ---------- ------MRQG FKPLYTPEQR IRRDQTKWTL VQGILAPVQF LIFLISLGLV
                                -------NGT AGAVSQQKQT VKMLYTPEER VRRDATKWTL VQGILAPVQF VVFLISLGLV
                                ---------- MNHPRMQPQQ RRPLYTPEER LRRDESPWTL VQGILAPVQF LVFLVSLYLV
                                ---------- MNHSGMQPQQ RRPLYTPEER LRRDESPWTL VQGILAPLQF LVFLVSLYLV
                                ---------- ----MSSSQR LKTLYTPEER ARRDATKWTL VQGILAPVQF LVFLISLALV
                                --------MA RSTISSAKPL SKALYTPEQR VRRDATKWTL VQGILAPIQF LIFLISLGLV
                                ---------- ---------- --MLYTPEER VRRDATKWTL VQGILAPVQF LVFLISLGLV
                                ------NGDV TSRARSTAQS LRPLYTPEQR LRRDATKWTL VQGILAPVQF AVFLISLALV
                                ---------- MTHHPNQQNP RRPLYTPEER LRRDASSWTL VQGILAPIQF LVFLISLYLV
                                ---------- -----MQPQQ RRPLYTPEER LRRDESPWTL VQGILAPLQF LVFLVSLYLV
                                ---------- ---------- --MLYTPEER VRRDATKWTL VQGILAPVQF VVFLISLGLV
                                ---------- ---MPAGPQL VRALYTPEER ARRDATKWTL VQGILAPVQF LVFLISLGLV
                                ---------- MSLRQSKQIP RPPLYTPEER RRRDESPWTL VQGILAPVQF VVFLVSLYLV
                                ---------- MTHHHTQENS RRPLYTPEER RRRDESPWTL VQGILAPLQF LVFLISLYLV
                                ---------- MTQHSASQPP RRPLYTPEER RRRDESSWTL VQGILAPVQF VVFLISLYLV
                                GTAENRKLEG DPADRSGAAA APALYTPEER ERRDSSVWTL VQGVLAPVQF LVFLVSLALV
                                ---MPRAAQG TQSGSGGDTV HKPLYTPEQR ERRDQSAWTL VQGILAPLQF LVFLVSLGLV
                                ---------- -MPHSDANRP KRALYTAEER ARRDATPWTL VQGILAPVQF LVFLVSLALV
                                SD-------- --VGAGISMV TRPLYTPEER VRRDNTVWTL VQGILAPVQF LAFGISVVLV
                                ------AAAE AAKVRQPVQQ LKTLYTPEER LRRDATKWTL VQGILAPVQF LVFLISLGLV
                                ---------- -----MKQGR NPPLYTPEER KRRDASPWTL VQGILAPIQF VVFLASLCLV
                                --PSLWSQLC FTPEPALRAK QQPLYTPEEK RRRDATPWTL VQGILAPLQF LVFLISLGLV
                                ---------- ---------M HKPLYTPEQR ERRDQSAWTL VQGILAPLQF LVFLVSLGLV
                                ---------- -MPRRAQPNP TQPLYTPEER RRRDASPWTI VQGVLAPLQF LVFLVSLGLV
                                ---------- -MHPNPSRTP RKRLYSDEER ARRDATRWTL VQGLLAPAQF VAFAVSVVLV
                                ---------- -MQQKLGKKP RRPLYTPEER IRRDASPWTL VQGVLAPLQF LVFLVSLGLV
                                MSPPPNANLA RAQESNDHRS TGSLYSPEER QRRDDSVWTV VQGVLAPLQF LVFIISLGLV
                                ---------- -MPNSPQNPS RKALYTEEER ARRDATPWTV VQAILAPLQF LVFGISLVLV
                                ----MNRSQR PSLASGAAVK RPPLYTPEQR VRRNQSRWTL VQGLLAPVQF VVFLVSAALV
                                ---------- -MPNSPQNPS RKALYTEEER ARRDATPWTL VQAILAPLQF LAFGVSLVLV
                                ---------- MASHHGNSPA PIGLYTPDQR ARRDSTIWTL VQGILAPVQF VVFLVSLALV
                                S--PVGPAAL EPQVNEHKGI RRGLYTPEER QRRDESVWTI VQGVLAPLQF LVFLVSLGLV
                                ---------- ---------- -MSLYTEEER KRRDESPWTI VQGVLAPVQF IVFLVSTWLV
                                -ASPVEPGTS VKGAGQERGK ASALYTAQER ERRDATAWTI VQGVLAPVQF VVFLVSLGLV
                                S--PVGPAAL TPQGNEHKGI RRGLYTPEER QRRDESAWTI VQGVLAPLQF LVFLVSLALV
                                ----MNRTQR PSSAPGATVQ RPPLYTAEQR VRRDQTPWTL VQGILAPLQF LVFIVSAVLV
                                ---------- -MQQKLGKKP RRPLYTPEER IRRDASPWTL VQGVLAPLQF LVFLVSLGLV
                                ---------- ---------- --MLYTAEER LRRDATKWTL VQGILAPVQF VVFLISLGLV
                                ---------- ----MRQPGH RKPLYSPEER RRRDASPWTI VQGVLAPLQF LVFLVSLWLV
                                ---------- -MSGRRDGHA GAALYTPEER QRRDSTVWTL VQGVLAPVQF LVFLVSLGLV
                                ---------- MDPRTPNRKE PFRLYTPEER TRRDNTIWTL IQGVLAPLQF LVFAVSVVLV
                                ---------- -----MQPQP RKPLYTPEER RRRDQSPWTL VQGILAPVQF LVFLISLYLV
                                ----MAGRSN ARHESSPPAP PAPLYTPEER LRRDQTPWTL VQGILAPVQF IVFLVSLGLV
                                -------MQA RGAPSTAPSS YRPLYTADER QRRDASGWTL VQGVLAPVQF VVFLVSLGLV
                                --------MT KSGSFSASDR PQWLYTPEQR RRRDASRWTL VQGLLAPFQF LVFLVSLGLI
                                -M-------- --GKINQPHP GPALYTDEER RRRDASGWTL VQGILAPVQF LVFLISLGLI
                                SK-----IRL MSNANTLKPK RPPLYTPEER ARRDASRWTL VQGILAPLQF VVFLISLYFV
                                ---------- MKGAGQERGK ASALYTAQER ERRDATAWTI VQGVLAPVQF VVFLVSLGLV
                                IS-----SGT TSANGQGRQP RRKLYTAQER ARRDSTRWTL VQGLLAPFQF FVFLTSLALV
                                ---------- MQHAGAGDRK TRPLYTPEER RRRDETPWTL VQGILAPLQF LVFIVSTWLV
                                ---------M RNKEASPATR HTPLYTPEER RRRDDSPWTL VQGVLAPVQF IAFAISLALV
                                ---------- MASQNKQGRQ NAPLYTPEQR QRRDATRWTL IQGLLAPLQF LVFLISLILV
                                --GPPRKANL KMQPTSPAAP HRRLYTEEQR ARRDATRWTL VQGILAPLQF LVFAISLGLV
                                ---------- MTHRQSNSAP RPPLYTPEER LRRDASPWTL VQGILAPIQF VVFLVSLYLV
                                -----AEPAL ALDKSGTGRR SAALYTPDER RRRDESPWTL VQGILAPLQF AIFLTSLTLV
                                ---------- MNRQPKQGQT GRGLYSAAER HRRDASPWTL VQGILAPFQF VVFLVSLALV
                                ------MKAT VKGAGHERNS ARALYTAEER QRRDASVWTI VQGVLAPVQF LVFLVSLGLV
                                -VSPVEPQAG ARVAGQKRVR TRALYTAEQR RRRDASVWTV VQGVLAPLQF LVFLVSLALV
                                ---------- -MQPTSPAAP HRRLYTEEQR ARRDATRWTL VQGILAPLQF LVFAISLGLV
                                --LSPADRQG GTAVPGSGRA AAPLYTPDQR ERRDSSAWTL VQGVLAPIQF LVFLVSLTLV
                                ---------- MSVSRTPSRP VRPIYTAEQR RRRDETRWTL VQGILAPAQF LVFLISLALV
                                ---------- MQHAGAGERK PRPLYTPEER RRRDETPWTV VQGILAPLQF FVFIVSTWLV
                                ---------- -MQPTSPAAP HRRLYTEEQR ARRDATRWTL VQGILAPLQF LVFAISLGLV
                                ---------M RNREASPAMR HTPLYTPEER RRRDESPWTL VQGVLAPVQF VAFAISLVLV
                                -M-------- --AQIEKTAA YKALYTDEER QRRDRSVWTL VQGVLAPVQF LAFLISLALI
                                ----MSVTAS ESASGRARPA AVRLYSDAER ARRDNTRWTL VQGILAPVQF LVFLISLGLV
                                --LSPADRQG GAAVPGSGRA AAPLYTPDQR ERRDSSAWTL VQGVLAPIQF LIFLVSLTLV
                                --LSPADRQG GAAVPGSGRA AAPLYTPDQR DRRDSSAWTL VQGVLAPIQF LIFLVSLTLV
                                ---------- MSAQSSHKNQ GRSLYTPEQR ARRDATIWTF VQGVLAPVQF IIFLVSVALV
                                ---------- -MQPTSPATP RRRLYTEEQR ARRDATRWTL VQAILAPLQF AVFAISLGLV
                                ---------- ---------M RRGLYTPEER QRRDESVWTI VQGVLAPLQF LVFLVSLGLV
                                ---------- MSTGLNTQEN RVGLYTPEQK KRRDESVWTL IQGILAPLQF LVFAISLVLV
                                ---------- ------MTRP IPPLYTPEER RRRDESPWTL VQGILAPVQF LVFLVSLVLV
                                ---------- MSNANTLKPK RPPLYTPEER ARRDASRWTL VQGILAPLQF VVFLISLYFV
                                ---------- MKRQEAAGGK TTALYTDAER QRRDESVWTV VQGVLAPLQF VVFIISLGLV
                                MTHDGSPEAA TKTGVTTRPQ AAALYTPEER VRRDSSVWTI VQGVLAPVQF AIFLISLALV
                                ---------M RNREASPAMR HTPLYTPEER RRRDESPWTL VQGVLAPVQF VAFAISLVLV
                                ---------- -------MTA GASLYTAAER ARRDSTVWTL VQGVLAPIQF IIFLVSLGLV
                                -------MRM RDTAGPMAGH RAPLYTPDER RRRDASVWTI VQGVLAPLQF LVFLISCILV
                                MTHDGSPEAA LKTGVTTRPQ AAALYTPEER ARRDSSVWTI VQGVLAPVQF AIFLISLALV
                                ---NNPPFSD TRFPDERRES VAPLYTPEQR RRRDSTAWTT VQGVLAPLQF MVFLVSLALV
                                ---------- --MSQREGRH RKPLYDAQQR ARRDATAWTL VQGILAPLQF LVFLVSLALV
                                ---------- -----MQDKQ AQVLYTPEQR ARRDATKWTL VQGLLAPVQF LIFLVSLYLV
                                MTHDGSPEAA LKTGVITRPQ AAALYTPEER ARRDSSVWTI VQGVLAPVQF AIFLISLALV
                                ---------- -----MNTPG THQLYTPDQL ARRDSTYWTT VQGVLAPLQF AVFLVSLALV
                                ---------- MQAPSERPRN TALIYTEEER ARRDATPWTL VQGALAPIQF FIFLVSVVLV
                                ---------- --MSQREGRH RQPLYDAQQR ARRDATAWTL VQGILAPLQF LVFLVSLALV
                                ---------- --MSQREGRH RQPLYDVQQR ARRDATAWTL VQGILAPLQF LVFLVSLALV
                                TKALRSSSGL SDRETRRAPV RDGLYTPEER SRRDSSWWTL VQGLLAPLQF IVFLVSLGLV
                                ---------- -MRIPTPSAS SRALYTPDER RRRDESVWTL VQGILAPVQF FVFLVSLGLI
                                RH-----QTS AP----QPRR TPFLYSIEER RRRDATKWTL VQGILAPIQF VVFLVSLSLV
                                ---------- ----MGGTRT HKPLYTAEQR ARRDASRWTL VQGILAPLQL VICLISAALV
                                ---------- MATHHTTTQG ANPLYTPAQK MRRDQTIWTL VQGILAPLQF IVFLVSLVLV
                                ---------- ----MAHAQK PQGLYTPEER IRRDQTVWTL IQGILAPMQF LVFLVSLALV
                                ---------- ---------- -MPLYTPEER KRRDATPWTL VQGVLAPVQF LVFLVSLALV
                                ---------- MNGHTSRTSA PTGLYSAEER VRRDETVWTT IQGVLAPFQF LVFLISLALV
                                --MGSLSRSP IQQRGRPRSV VRPLYTPQER ARRDASGWTL VQGILAPVQF VVFLVSLGLV
                                ---------- -MPSPARPDS GKPLYTPEQR RRRDASHWTL VQGILAPLQF VVFLVSLGLV
                                ---------- MRQREARHDR DQPLYTPAER ERRDRSVWTL VQGVLAPLQF LIFIVSLILV
                                ---------- MHGQDGRGRV GAPIYTAEQR RRRDSTRWTL VQGILAPIQF LVFLVSLGLV
                                ----MAGRSN VHHESPPPAP PAPLYTPEER LRRDQTPWTL VQGILAPVQF VVFLVSLGLV
                                --PSLWSQLC FTPETAPRAK RQALYTPEEK LRRDATPWTL VQGILAPLQF LVFLISLGLV
                                --PSLWSQLC FTPRSAPRAK RQPLYTAEEK RRRDATPWTL VQGVLAPLQF LVFLISLGLV
                                ---------- --MSQREGRH RQPLYDAQQR ARRDATAWTL VQGILAPLQF LVFLVSLALV
                                -----MGHKT NLDRGPTAPR VPPLYTPEER IRRDRSPWTI VQGVLAPLQF LVFLVSLVLV
                                -------MVQ RAGSAGQERR SPALYTPEQR ARRDSSPWTL VQGLLAPVQF LIFLVSLALV
                                --PSLWSQLC FTPEAAPRAK RQALYTPEEK RRRDETPWTL VQGILAPLQF LVFLISLGLV
                                --PSLWSQLC FTPRSAPRAK RQPLYTAEEK RRRDATPWTL VQGVLAPLQF LVFLISLGLV
                                -----MGHKT NLDRGPTAPR VPPLYTPEER IRRDRSPWTI VQGVLAPLQF LVFLVSLVLV
                                ---------- MDFPPFVHTR GQPLYTPEER RRRDASSWTV VQGVLAPVQF VVFLVSLGLV
                                --GDAIRFRA AGQGLGPQAA RPTLYTAEER KKRDSTRWTL VQGLLAPFQF LVFLVSLALV
                                ---------- -------MKI NKPLYSQEQR AKRDATVWTL VQGILAPVQF LVCLISLYLV
                                -------MQS AVHGRELPRK SRALYTPEER CRRDASRWTI VQGVLAPLQF VVFLTSLILV
                                --PSLWSQLC FTPEAAPRAK RQALYTPEEK RRRDETPWTL VQGILAPLQF LVFLISLGLV
                                -----MQARQ RSDTTAQPNP RGGLYTPEQR VRRDATRWTL VQGVLAPVQF LVFLVSTVLV
                                --PSLWSQLC FTPEAAPRAK RQALYTPEEK RRRDTTPWTL VQGILAPLQF LVFLISLGLV
                                --PSLWSQLC FTPEAAPRAK RQALYTPEEK LRRDATPWTL VQGILAPLQF LVFLISLGLV
                                -----MRFRA AGQGLGPQAA RPTLYTAEER KKRDSTRWTL VQGLLAPFQF LVFLVSLALV
                                ---------- --MRQTAVRK PQALYTPEER RRRDQSPWTL VQGILAPVQF VVFLVSLALV
                                --------ND PSFAGTKGGT SQPLYTPEQR RRRDATRWTL VQGILAPVQF LIFLISLALV
                                ---------- --MSQREGRH RQPLYDAQQR ARRDATAWTL VQGILAPLQF LVFLVSLALV
                                AL-----EVI VGEPRKPLPR GSDFYTPEQR LRRDSSVWTT VQGVLAPLQF LAFALSLVFV
                                SE-----GSE GLSASLSPPA PRPLYTPEER VRRDNSKWTL VQGLLAPVQF LIFGVSLYLV
                                -----MRTID PSDSKTPRNP GTPLYTPEQR RRRDSTRWTL VQGLLAPLQF LIFLVSAALV
                                ---------- -MSESAKDSM SGGLYTPEQK KRRDETVWTL VQGVLAPLQF LVFAISTVFV
                                -----MGQRT KLDRGPTAPR VPPLYTPEER IRRDRSPWTI VQAVLAPLQF FVFLVSLVLV
                                ---------- MANVSSSSQQ QFGLYTVAQR TRRDNTIWTL VQGILAPLQF VVFLVSLGFV
                                ---------- MSDDAHHPAF AAGLYTPEQR VRRDATIWTT VQGILAPVQF LVFLISLGLV
                                ---------- MTTDTMTGLP ASQLYTPEER ARRDATVWTL VQGVLAPVQF LVFLISLVLV
                                --------MT AMRIPKPSAS SRALYTPDER RRRDESVWTL VQGILAPVQF LVFLVSLGLI
                                ---------- MTRTFASTKK RPALYTAQER LRRDASRWTR IQGILAIAQA VVFLISLSLV
                                -M-----EVI VGEPRKPLPR GSDFYTPEQR LRRDSSVWTT VQGVLAPLQF LAFALSLVFV
                                ---------- -----MPASS PQVLYTPAQR ARRDATAWTL VQGILAPVQF LIFGVSLYLV
                                ---------- ---------- ---MYTPEER LRRDQTPWTL VQGILAPVQF VVFLVSLGLV
                                ---------- ---------M SGGLYTPEQK KRRDETVWTL VQGVLAPLQF LVFAISTVFV
                                -------AND PNFAEATRSG TPPLYDADQR RRRDSTRWTL VQGILAPIQF LIFLISLTLV
                                --MDACPWGT VSGRQAARTR RPPLYTPEER RRRDATGWTM VQGVLAPVQF GVFLVSLGLV
                                ---------- -MKSLRVLRA RRPLYTPEER ARRDATPWTL VQGILAPIQF IAFGISFVLV
                                ---------- -------MRA SRPLYTPEER ARRDSTPWTL VQGILAPIQF IAFGISFVLV
                                ---------- MARQAHHQQA TGTLYTAAER MRRDATVWTL VQGILAPVQF LVFLVSLGLV
                                ---------- MGRPQPRSAK HQPLYTPAQR ARRDGTVWTL VQGILAPVQF LIFLISLALV
                                ---------- MSTRTSPQTA PLGLYTPEER ARRDATIWTP VQGVLAPLQF VVFLISLALV
                                ---------- --MDRQGKRA SASLYTAEER RRRDSTVWTL VQGLLAPVQF LVFLVSLALV
                                ---MRSGSDH RQNARGPARQ ARPLYTPEEQ QRRDNTPWTL VQGLLAPFQF VVFLVSLALV
                                ---------- MSQPVTTSRP RKRLYTEAER ARRDATVWTL VQGLLAPAQF LAFAVSLVLV
                                ---------- MARQAHHQQA TGTLYTAAER ERRDATVWTL VQGILAPVQF LVFLISLGLV
                                ---------- --MRQHQG-R QQPLYTSAQR QRRDASRWTL VQGILAPLQF LVFAVSLGLV
                                ---------- -----MPASS PQVLYTPAQR ARRDATAWTL VQGILAPVQF LIFGISLYLV
                                ---------- -----MPTSP AQVLYTPAQR ARRNATAWTL VQGVLAPVQF LIFGISLYLV
                                --MDACPWGT ASGRQGARTR RAPLYTVEER RRRDATGWTL VQGILAPVQF GVFLVSLALV
                                --LQPLPSPA LSRRPVADRP RPALYTPQER ARRDATGWTL VQGILAPLQF LVFLVSLGLV
                                IS-----AQA HPAPRRGTRR SPYLYSVEER RRRDSTPWTT VQAILAPVQF AVFLISVCLV
                                --MGAWDKPK SRDDTARQAV CPALYTAQEK RRRDESGWTL VQGVLAPVQF LIFLVSLGLV
                                ---------- MARQAHHQQA TGALYTAAER ARRDATVWTL VQGILAPVQF LVFLISLGLV
                                IS-----AQA HPAPRRGTRR SPYLYSVEER RRRDSTPWTT VQAILAPLQF AVFLISVCLV
                                -M-----AIA STHTSSVQAL GRRLYSDAER ARRDATKWTL VQGLLAPFQF VVFLISLALV
                                ---------- ---MGPGDQP ARPLYTPAER QRRDSSPWTL VQGVLAPVQF LIFLVSLALV
                                ---------- --MSDHRPQI ARPLYTAEER RRRDASVWTL VQGVLAPAQF FVFLVSLILV
                                ---------- --MSDHRPQI ARPLYTAEER RRRDASVWTL VQGVLAPAQF FIFLVSLILV
                                --------MP RSAGERTGRE GGALYTPEQR RRRDLSRWTL VQGVLAPLQF AVFLVSLVLV
                                ---------- --MRQRQG-R HRPLYTSAER QRRDASPWTL VQGVLAPLQF VVFLVSLGLV
                                ---------- ----MATSTD RPFLYSEAER RRRDASPWTL VQGVLAPLQF AVFLVSLALV
                                ---------- --MPKSPKPR RTPLYSVAER ERRDSSPWTK VQGVLAIVQF AVFLVSLSLV
                                ---------- MPEHVGTAAR AVQLYTPEER RRRDETKWTL VQGVLAPVQF LVFLVSLVLV
                                ---------- MPEHVGTAAR AVQLYTPEER RRRDETKWTL VQGVLAPLQF LVFLVSLVLV
                                ---------- --MPARGGQP RRPLYSPAER ARRDASAWTL VQGILAPLQF LVFLVSLGLV
                                --MDSCPYGT HAGRTHRKPA ARPLYTPEER ARRDATPWTL VQGVLAPVQF LVFLVSLGLV
                                ---------- ---------M AVPLYSAQER ARRDATRWTL VQGILAPVQF VVFLISVVLV
                                PSG------- ARRAPRPPVS RKPLYTPEER ARRDASPWTV VQGILAPLQF AVFLVSLALV
                                ---------- --MPARGGQP RRPLYSPAER ARRDASRWTL VQGILAPLQF LVFLISLGLV
                                ---------- --MRQHQG-R QQPLYTSAQR QRRDASRWTL VQGVLAPLQF LVFAVSLGLV
                                ---------- --MATAIPSA AAPLYTPEQR WRRDRSAWTL VQGLLAPLQF LVFLVSLGLV
                                ---------- --MPARGGQP RRPLYSPAER ARRDASAWTL VQGILAPLQF LVFLVSLGLV
                                ---------- ---MGPEDRP ARPLYTPAER RRRDSSPWTL VQGVLAPLQF AIFLISLVLV
                                ---------- MQDRASQPGA ATALYTREER ARRDASPWTV VQAVLAPLQF LVFLVSLALV
                                ---------- -MVGAGAAKA GGTLYTPEER ERRDSTRWTL VQGLLAPFQF VVFLVSLVLV
                                ---------- MSPRAPHKTG TNALYTEAER ARRDATIWTT VQGVLAPAQF LVFLVSLALV
                                -------ASN PPFSKEKSGA AVSLYTPEER IRRDSTAWTL VQGILAPVQF LVFLVSVVLV
                                MN-------- --AHVTPSDI PVGLYTAEER IRRDKSVWTL VQGILAPIQF LVFAISVGLI
                                ---------- ---------- ---------- ---------- MQGILAPVQF AVFLISLALV
                                KL-----GGE KQATEHQTSD VVGLYTPEQR IRRDESRWTL VQGILAPVQF LVFLVSLGLV
                                ---------- ----MATSTD RPFLYSEAER RRRDASPWTL VQGVLAPLQF AVFLLSLALV
                                ---------- ----MATSTD RPFLYSEAER RRRDASPWTL VQGVLAPLQF AVFLVSLALV
                                ---------- --MPARGGQP RRPLYSPAER ARRDASAWTL VQGILAPLQF LVFLVSLGLV
                                ---------- ----MATSTD RPFLYSEAER RRRDASPWTL VQGILAPLQF AIFLVSLVLV
                                ---------- ---MGPEDRP ARPLYTPAER RKRDSSPWTL VQGVLAPLQF AIFLISLVLV
                                ---------- ----MATSTD RPFLYSEAER RRRDASPWTL VQGVLAPLQF AVFLVSLALV
                                ---MNVPTAH HRPAAPAARK PLPLYTPEER KRRDASGWTI VQGILAPLQF LVFLVSLGLV
                                RAAVRRANAR HAAAVSRIRQ ARPLYTPDER RRRDESPWTL VQGVLAPVQF LVFVVSLALV
                                ---------- ---MGPEDRP ARPLYTPAER RRRDSSPWTL VQGVLAPLQF AIFLISLALV
                                ---------- -----MSASS PQVLYTPAQR ARRDATAWTL VQGILAPVQF LIFGISLYLV
                                MG-------- --KSAQTTVS RTALYTSEER RRRDSSVWTL VQGVLAPIQF LIFIVSLFLI
                                ---------- --MPARGGQP RRPLYSPAER ARRDASAWTL VQGILAPLQF LVFLVSLGLV
                                ---------- MQAPTTVRDP HRPLYTAAER ARRDATAWTL VQGVLAPLQF LVFLVSLALV
                                SV-------- --SGNRNSIK PGFLYTDEER RRRDETVWTL VQGVLAPVQF VVFLISLALI
                                ---------- MTAEKGSARQ NAPLYTPEQR KRRDDTRWTI VQGLLAPLQF LVFLVSLVLV
                                ---------- --MIRKADRP RRPLYDADER ARRDATPWTL VQGILAPLQF LVFAISLGLV
                                ----MWSGNP VLEQQTRRTA VPPLYTPEQK LRRDSTVWTI VQGVLAPLQF AIFVVSAVLV
                                ---------- ---------M QGALYSPEER RRRDESVWTL VQGFLAPLQF LVFLVSLGLV
                                ---------- -----MKGQT GRPLYTPAER VRRDATVWTL VQGILAPLQF FVFLVSLALV
                                ---------- MAPHSGPEHD RSDLYTEAQR ARRDESIWTL VQGILAPMQF LVFLISLVLV
                                ---------- --MIRSGDRP RRPLYDADQR ARRDATRWTL VQGVLAPLQF LVFAVSLGLV
                                SV-------- --SGNRNSIK PGFLYTDEER RRRDETVWTL VQGVLAPVQF VVFLISLALI
                                ---------- --MIRKADRP RRPLYDADER ARRDATPWTL VQGILAPLQF LVFAISLGLV
                                ----MWSGNP VLEQQTRRTA VPPLYTPEQK LRRDSTVWTI VQGVLAPLQF AIFVVSAVLV
                                ---------- --MPARGGQP TRPLYSPAER ARRDASRWTL VQGILAPLQF LAFLISLGLV
                                ---------- ---MARQRTA RPPLYTPEQR ARRDASIWTL IQGLLAPVQF LVFLVSLVLV
                                ---------- --MGPFKGQT GRPLYTPAER VRRDATVWTL VQGILAPLQF FVFLVSLALV
                                ---------- --MIRSADRP RRPLYDADQR ARRDATRWTL VQGVLAPLQF LVFAVSLGLV
                                ---------- --MIRSADRP RRPLYDADQR ARRDATRWTL VQGVLAPLQF LVFAVSLGLV
                                ---------- MTSTSRTAQE QIGLYTPEQR VRRDNSIWTT VQAILAPLQF AVFLVSLVLV
                                --MSVTSTAP GNTAVRGRPA ARRLYSDAER ARRDSTRWTL VQGILAPVQF LVFLISLGLV
                                ---------- ---MGPEDRP ARPLYTLAER RRRDSSPWTL VQGVLAPLQF AIFLISLALV
                                ---------- MTLQAPPKAS PGLLYTPEQR ARRDASIWTL VQGVLAPAQF LVFLVSLGLV
                                CS-------- --RVQQGSRA PAALYTEAER ARRDASPWTL VQGLLAPVQF LVCLVSIVLI
                                MN-------- --AHVSPGDA PAGLYTAEER IRRDNSVWTL VQGILAPIQF LVFAISVGLI
                                ---------- ---MGPEDRP ARPLYTPAER RRRDSSLWTV VQGVLAPLQF AIFLVSLVLV
                                ---------- --MQPKRRAA ARPLYTPEER ARRDASPWTL VQGVLAPLQF LICAVSLGLI
                                ---------- MARASGQHRA GAALYTPEQK RRRDASRWTV VQGVLAPLQF AVFLVSLVLV
                                --------MR SMATHSPGGG SSALYTPEQR RRRDESPWTL VQGILAPLQF LVFLVSLVLV
                                ---------- ---MGPEDRP ARPLYTLAER RRRDSSPWTL VQGVLAPLQF AIFLISLALV
                                ---------- MAQQAQTTNA SGALYTEEQR ARRDASVWTL VQGILAPLQF LVFLVSLVLV
                                ---------- MQHQGSMKSP PAGLYTEEER RRRDASPWTL VQGILAPTQF IVFLVSLGLV
                                ---------- MQHGGTSTRA RRPLYSPAER LRRDASGWTL VQGLLAPLQF LVFLVSLVLV
                                ---------- --MSQRGSRT RQPLYDAQQR ARRDATAWTL VQGVLAPLQF LVFLVSLALV
                                ---------- --MRQHQG-R QQPLYTSAQR QRRDASRWTL VQGVLAPLQF LVFAVSLGLV
                                ---------- --MRQHHG-R QQPLYTSAQR QRRDASRWTL VQGVLAPLQF FVFAVSLGLV
                                ---------- ---------- ---------- ---------- MQGILAPVQF AVFLISLALV
                                ---------- --MIRRADRP RRPLYDADQR ARRDATRWTL VQGVLAPLQF LVFAVSLGLV
                                ---------- -MDATTSNGS GRPLYTPEER VRRDSSKWTL VQGLLAPVQF LIFGVSLYLV
                                QTTPVEPGTT VKGAGHKRGK SRALYTAEER VRRDESGWTI VQGVLAPLQF LVFLVSLVLV
                                -------MSA TARLAPDLRT ARPLYTREER ARRDATIWTP VQGVLAPLQF LVFLASLALV
                                ---------- MAHSSKKNAE RKMLYTPEQL RRRNETRWTL VQGLLAPLQF LVFAISVVFV
                                ---------- ---MPAGTAP KRPLYTQEER QRRDASGWTL VQGLLAPFQF LVFAVSLVLI
                                HRPHLTPS-- ASRSQAARTP SKALYTAEER ARRDRSPWTV VQGILAPVQF LVFLVSLYFV
                                -------AND PIFARAERGI TPQLYTPEER RRRDTSRWTL VQGVLAPIQF LIFLVSLVLV
                                ---------- -MRRADAETP RRGLYTPQER LRRDASPWTT VQGVLAPVQF LVCLASIALI
                                ---------- ---------- ---------- ---------M VQGVLAPLQF LVFIISLGLV
                                ---------- MKGAGHKRGK SRALYTAEER VRRDESGWTI VQGVLAPLQF LVFLVSLVLV
                                ---------- ---------- ---MYTPEQR RRRDESPWTL VQGILAPLQF LVFLVSLVLV
                                ---------- --MRQRQG-R HQPLYSSAER QRRDGSPWTL VQGVLAPLQF LVFLISLGLV
                                ---------- MTMTASQNLQ PSGLYTQDQR SRRDRTVWTT VQGILAPLQF LVFLVSLVLV
                                ---------- --MRQHQG-R QQPLYTSAQR QRRDASRWTL VQGVLAQLQF LVFAVSLGLV
                                ---------- MRAQTKTIQG PEPLYTPSQR KRRDETVWTL VQGVLAPLQF FVFLISLALV
                                HRPHLTPS-- ASRSQAARTP SKALYTAEER ARRDRSPWTV VQGILAPVQF LVFLVSLYFV
                                -M-----AIA NTNTAGVQAL GRRLYSDSER ARRDATKWTL VQGILAPFQF LVFLVSLMLV
                                ---------- ------MARQ ARPLYTPEEK QRRDTTSWTL VQGLLAPFQF LVFLVSLVLV
                                MQ-----PSR HDKARHDRPA DGQLYTPEQR ARRDATKWTL VQGVLAPLQF VVFAVSLALV
                                ---------- MLRQIQEDAG RETLYTQAQK QRRDKSAWTL VQGILAPLQF LAFLISLALV
                                ---------- --MRQHQG-R QQPLYTSAQR QRRDASRWTL VQGVLAPLQF LVFAVSLGLV
                                ---------- MNGHASRTSA PTGLYSAEER ARRDETVWTT IQGVLAPLQF AVFLVSLVLV
                                ---------- --MRQHHG-R QQPLYTSAQR QRRDASRWTL VQGVLAPLQF FVFAVSLGLV
                                ---------- ---MRRADRP RRPLYDAEQR ARRDATRWTL VQGVLAPLQF LVFAVSLGLV
                                ---------- MPSDTLTEAP SRQLYTPEER ARRDSTAWTT VQGVLAPLQF LVFLVSLALV
                                ---------- MASDTLAQVP SRQLYTPEER ARRDATVWTT VQGVLAPLQF LVFLASLALV
                                ---------M SSATPTGARP ASPLYSPAER ARRDATVWTL VQGVLAPLQF LVFLASLTLV
                                ---------- --MRQRQG-Q QRALYTSEER RRRDASPWTL VQGLLAPLQF VVFLVSVVLV
                                ---------- --MRQHQG-R QQPLYTSAQR QRRDASRWTL VQGVLAPLQF FVFAVSLGLV
                                -----MAATG RLDADLAAPT HTPLYTTEER RRRDGTVWTL VQGVLAPLQF IVFLVSLGLV
                                ---------- MIQRASTGQA RPALYTEAQR ARRDASVWTT VQGILAPAQF LVFLISLALV
                                ---------- -MDAPGRTRA EARLYTPAER ARRDATVWTT VQGVLAPLQF LIFLISLALV
                                ---------- ----MPTPAP IAPLYTPDQR RRRDATPWTL VQGLLAPLQF AVFLASLALV
                                ---------- ----MATSMD RPFLYSEAER RRRDASPWTL VQGVLAPLQF AVFLVSLALV
                                ------MTMS SSAAIPTPSK RPPLYTAEQR ARRDATAWTL VQGLLAPLQF LVFLVSLVLV
                                -M-----TEV AFPSSGSGQA ARPIYTSAER ARRDSTRWTL VQGVLAPVQF LVFLVSLALV
                                ---------- ---MGPGDRP ARPLYTAAER RRRDASPWTL VQGVLAPVQF AIFLVSLALV
                                ---------- ---------- ---------- ---------- ----MAPLQF LVFLVSLWLV
                                ---------- ---MGPGDRP ARPLYTAAER LRRDASPWTL VQGVLAPAQF VIFLVSLALV
                                -M-----AIA DTNTAGVQTL GRRLYSDAER ARRDATKWTL VQGILAPLQF LVFLASLVLL
                                ---------- ----MATSTD RPFLYSEAER RRRDASPWTL VQGVLAPVQF AIFLLSLVLV
                                ---------- ---MGPEDRP ARPLYTPAER QRRDASPWTF VQGVLAPVQF AIFLVSVVLV
                                ---------- ---------- --MLYTPEER RRRDTTRWTL VQGVLAPFQF LVFLVSLVLV
                                ---MPRTASL SDAPLSPARG HAPLYTPAQR ARRDATRWTL VQGLLAPVQF LVFLVSVVLV
                                ---------- ----MRPPTG RAPLYTPTER ARRDATRWTL VQGLLAPVQF LVFLVSVVLV
                                ---------- ---------- ---------- ---------M VQGFLAPLQF LVFLVSLGLV
                                ---------- ----MARQHA AAAIYTADER RRRDASPWTM VQGILAPVQF TIFLVSLVLV
                                ---------- ----MATSNN RPVLYSEAER RRRDATPWTL VQGVLAPVQF AIFLVSLGLV
                                SSAAPSAQRP PGAATTVAAR HRPLYTPAER ARRDATRWTA VQGVLAATQF FACLVSVALV
                                ---------- ---------- ---------- ---------- MQGVLAPIQF LIFLVSLVLV
                                ---------- ---------- ---------- ---------M VQGILAPVQF TIFLVSLVLV
                                ------MDAA AHVRASAPAV RTGLYTPEER KRRDATKWTL VQGLLAPVQF LVMAISVALV
                                ---------- ---------- ---------M LRRQKSKWMP VQAFLAPVQF VIFFISLALI
                                ---------- ---------- -MSTYTPEQL ARRDASVWTK VQAVLAPIQF LAFLISFGLV
                                ---------- ---------- ---MYTPEQL ERRNRSPWTK AQFILAPIQF IVFLISFALV
                                ---------- ---------- -MSMYTPEQL ARRDASVWTK VQAVLAPIQF LAFLISFGLV
                                ---------- ---------- ---MYTPEQL ARRDASVWTK VQAVLAPIQF LAFLISFGLV
                                ---------- ---------- ---MYTPAQL ARRNASPWTW VQAVLAPVQF LAFVVSFALV
                                ---------- ---------- ---MYTPEQL ERRNRSPWTK AQFILAPIQF VVFLISFALV
                                ---------- ---------- ---MYTPEQL ERRNRSPWTK AQFILAPIQF IVFIISFALV
                                ---------- ---------- ---MYTPEQL ERRNRSPWTK AQFILAPIQF IVFIISFALV
                                ---------- ---------- ---MYTEDQL ARRARSKWTK VQIILAPIQF VAFLISFGLV
                                ---------- ---------- -MPRYTPEQL QRRNASVWTT VQAILAPIQF VMFLLGVTIT
                                ---------- ---------- -MPRYTPEQL EKRNASVWTT TQGILAPIQF VVFLAGLVVT
                                ---------- ---------- -MPRYTPEQL ARRNASPWTK SQAILAPIQF LIFLAGLTVT
                                ---------- ---------- -MPRYTPEQL ARRNASKWTT VQAILAPIQF LMFIAGLTVT
                                ---------- ---------- -MPRYTPEQL ARRNASVWTK VQGILAPIQF VMFLAGLTVT
                                ---------- ---------- -MPRYTPEQL ERRNASVWTK VQGILAPIQF VMFLAGLTVT
                                ---------- ---------- -MPRYTPEQL ARRNASVWTT VQAILAPIQF VMFLAGLTVT
                                ---------- ---------- -MPRYTPEQL EKRNASVWTK VQAILAPLQF ILFLAGLTVT
                                ---------- ---------- -MPRYTPEQL RIRNQSVWTK VQIILAPIQF LVFLGGVAVT
                                ---------- ---------- -MPRYTPEQL AKRNSSVWTD VQLILAPIQF FVFLAGVGVT
                                ---------- ---------- -MPRYTPEQL ERRNASVWTK VQGILAPIQF VMFLAGLTVT
                                ---------- ---------- -MPRYTPEQL EKRNASKWTT VQAILAPIQF LIFLAGLTVT
                                ---------- ---------- -MPRYTPEQL EKRNASKWTT VQAILAPIQF LIFLAGLTVT
                                ---------- ---------- -MPRYTPEQL RKRNNSVWTK VQLYLAPIQF VVFIIGVILT
                                ---------- ---------- -MPRYTPEQL AKRNASVWTD VQLILAPIQF FVFLGGVTVT
                                ---------- ---------- -MPRYTPEQL AKRNASIWTD IQIILAPLQF FIFLIGVTVT
                                ---------- ---------- -MPRYTPDQL ARRNASIWTD VQLILAPIQF VVFLLGVGVT
                                ---------- ---------- -MPRYTPEQL AKRNASVWTE IQILLAPVQF VIFLTGIGLN
                                ------FACT YIFSVKRTTD LMPRYTPEQL VKRNASIWTD IQIILAPIQF LIFVAGVTIT
                                ---------- ---------- -MPRYTPEQL VKRNASIWTD IQIILAPIQF LIFVAGVTIT
                                ---------- ---------- -MPRYTPEQL AKRNASIWTD IQIILAPIQF LFFIAGLATT
                                ---------- ---------- -MPRYTPEQL AKRNASIWTD IQIILAPIQF IIFLTGVSVT
                                ---------- ---------- -MARYTPEQL VKRNASVWTD IQIILAPIQF LFFVGGVTTT
                                ---------- ---------- -MPRYTPEQL SMRNASVWTD IQIILAPVQF LIFIAGVTIT
                                ---------- ---------- -MPRYTPEQL AQRNTTVWTD VQLILAPIQF VFFLIGVGVT
                                --------CF NRPNQLQAKD FMPRYTPEQL AKRNASVWTD IQIILAPIQF FIFLGGITLN
                                ---------- ---------- -MPRYNPEQL AKRNASVWTD IQIILAPIQF FFFIGGLTVT
                                ---------- ---------- -MPRYTPEQL AKRNASVWTD IQIILAPLQF FIFLGGVTLN
                                ---------- ---------- -MPCYTPEQL ALRNASIWTT VQLMLAPIQF VAFLVGVAVT

                                LNYLW--TGD GFTAATVSIV IKTLVLYTIM VTGAIWEREV FGCYLFAPAF FWEDVFSFLV
                                LRYLW--IGD GYTVATASVV IKTLVLYTIM VTGAIWEREV FGCYLFAPAF FWEDVFSFLV
                                IRYLV--SGD GFAVATASVV IKTLVLYTIM ITGAIWEREV FGCYLFAPAF FWEDVFSFLV
                                LNYLW--TGD GFTAATVSIV IKTLVLYTIM VTGAIWEREV FGCYLFAPAF FWEDVFSFLV
                                IRYLL--TGE GFVIATWSIV IKTLVLYTIM ITGAIWERVV FGCYLFAPAF FWEDVFSFLV
                                IRYLV--SGD GFAVATASVV IKTLVLYTIM ITGAIWEREV FGCYLFAPAF FWEDVFSFLV
                                LRYLG--TGD GYAAATVSVV IKTLVLYTIM ITGAIWEREV FGCYLFAPAF FWEDVFSFLV
                                LRYLA--TGE GAFAATVSIV VKTLVLYTIM ITGAIWERVV FGRYLFAPAF FWEDVFSMLV
                                LRYLA--TGE GAVAATVSIV VKTLVLYAIM ITGAIWERVV FGRYLFAPAF FWEDVFSMLV
                                LRYLW--IGD GYTVATASVV IKTLVLYTIM VTGAIWEREV FGCYLFAPAF FWEDVFSFLV
                                IRYLL--SGE GFVIATWSIV LKTLVLYTIM ITGAIWERVV FGCYLFAPAF FWEDVFSFLV
                                LRYLW--TGD GYTVATASVV IKTLVLYTIM ITGAIWEKEV FGCYLFAPAF FWEDVFSFLV
                                LRYLF--TGE GFAVATASIV FKTLVLYAIM ITGSIWEREV FGCYLFAPAF FWEDVFSFLV
                                LRYLA--TGE GAFIATLSIV VKTLVLYTIM ITGAIWEKVV FGRYLFAPSF FWEDVFSMLV
                                LRYLA--TGE GAVAATVSIV VKTLVLYAIM ITGAIWERVV FGRYLFAPAF FWEDVFSMLV
                                LRYLG--TGD GYAAATVSVV IKTLVLYTIM ITGAIWEREV FGCYLFAPAF FWEDVFSFLV
                                VRYLL--TGD GFAVATTSIV IKTLVLYTIM VTGAIWEREV FGCYLFAPAF FWEDVFSFLV
                                LRYLS--TGE GALAATVSIV IKTLILYTIM ITGAIWEKVV FGRYLFARAF FWEDVFSMLV
                                LRYLA--TGE GYLAATVSVI VKTLVLYTIM ITGSIWEKVV FGKYLFAESF FWEDVFSMLV
                                LRYLA--TGE GYLAATISVI VKTLVLYTIM ITGSIWEKVV FGKYLFAEAF FWEDVFSMLV
                                VRYFG--TGE GAFAADASIV VKTLTLYTIM ITGSIWEKVV FGKWLFAPAF FWEDVFSMLV
                                LRYLA--TGE GLAWATGSVV LKTLVLYTIM ITGSIWEKVV FGKYLFAEAF FWEDVFSMLV
                                LRYLA--VGE GHDAAIISVV VKTLTLYAIM VTGAIWEKVV FGRYLFAPAF FWEDVFSMLV
                                LRYLG--TGE GAFAATVSVL IKTALLYTIM VTGAIWEKVV FGRYLFAPSF FWEDVFSMLV
                                LRYLA--TGD GYTAATVSVV IKTLVLYTIM ITGAIWEKEV FGCYLFAPAF FWEDVFSFLV
                                LRYLA--TGE GLGIATASVV VKTLTLYAIM ITGCIWEKVV FDRYLFAPAF YWEDVFSMLV
                                SRYLA--TGE GLWLATASVV LKTALLYTIM ITGSIWERVV FGRYLFAPAF FWEDVFSMLV
                                LRYLA--TGE GLAWATGSVV LKTLVLYTIM ITGSIWEKVV FGKYLFAEAF FWEDVFSMLV
                                LRYLA--TGE GLEIATASVV LKTLVLYTIM VTGSIWEKEV FGIYLFARPF FWEDVFSMLV
                                VRFLM--TGD GYTAATISII VKTGFLYVIM VTGAIWEKVV FGQYLFAPAF FWEDVFSFAV
                                LRFLA--TGN GEYAATVSIV VKTFVLYTIM ITGAIWEKKV FGQYLLAPAF FWEDVMSFLV
                                LRTLS--SGE GAFAADVSII VKTLILYTIM ITGSIWEKVV FGKWLFAESF FWEDVFSMLV
                                VRFLF--TGE GYEAATISIL IKTLLLYTIM VTGAIWEKVV FGQYLFAPAF FWEDVFSFGV
                                LRYLA--TGE GLWAATLSVV VKTLVLYTIM VTGAIWEKVV FGQYLFAPAF YWEDVFSMGV
                                VRFLF--TGE GYEAATISIL IKTLLLYTIM VTGAIWEKVV FGQYLFAPAF FWEDVFSFGV
                                LRYLW--TGE GYMAATVSIL VKTGVLYTIM VTGAIWEKVV FGQYLFAPAF FWEDVISFGV
                                IRTLM--TGE GAFAADVSVV VKTLVLYTIM VTGAIWEKVV FGKYLFADAF FWEDVFSMLV
                                IRYLA--TGE GYFVATVSIV VKTLILYTIM ITGSIWEKVV FGRYLFAPAF FWEDVFSMLV
                                IRTLT--TGE GAFAADVSIV VKTLVLYTIM ITGSIWEKVV FGKWLFAPAF FWEDVFSMLV
                                VRTLT--TGE GAFAADVSIV VKTLVLYTIM VTGAIWEKVV FGKYLFAEAF FWEDVFSMLV
                                LRFLA--TGE GWMAASVSVV VKTLVLYLIM VTGAIWEKVV FGQYLFAPAF FWEDVFSFLV
                                LRFLA--TGN GEYAATVSIV VKTFVLYTIM ITGAIWEKKV FGQYLLAPAF FWEDVMSFLV
                                LRYLA--TGD GYGVATASVV IKTLVLYTIM ITGAIWEKEV FGCYLFAKAF FWEDVFSFLV
                                VSYLL--TGE GFFAATVSVV IKTVVLYTIM ITGSIWERDV YGKYLFVEAF FWEDVFSMLV
                                LRYFG--TGE GALAADVSII IKTLTLYTIM ITGSIWEKVV FGKWLFAPAF FWEDVFSMLV
                                ARYLW--TGE GYMAATISIV VKTLFLYAIM ITGAIWEKIV FGQYLFAKAF FWEDVFSFVV
                                LRFLA--TGE GESVATVSIV VKTLVLYAIM ITGAIWEREV FGRYLFAPAF FWEDVFSMLV
                                INYLV--TGS GETAATVSIV AKTLILYTIM ITGAIWEKVV FGCYLFARAF FWEDVFSFLV
                                LRYLA--TGE GHDAAAWSVV VKTLTLYAIM VTGCIWEKVV FGRYLFAPAF YWEDVFSMLV
                                CRYLA--TGE GLAAANGSII VKTLVLYTIM VTGSIWEKVV FGKWLFAKAF FWEDVFSMLV
                                MRYLA--TGE GLAMAQMSVV VKTLTLYAIM ITGSIWEKEV FGVYLFARPF FWEDVFSMLV
                                LYFLA--TGE GYLAATISIV IKTLILYTIM VTGAIWEKEV FGHYLFAKAF FWEDFVSMFV
                                IRTLT--TGE GAFAADVSIV VKTLVLYTIM ITGSIWEKVV FGKWLFAPAF FWEDVFSMLV
                                LHSLV--THT GTAAADTSVV VKTLTLYAIM ITGSIWEKVV FGRWLFAPAF FWEDVFSMLV
                                LRYLM--TGE GLWLAHASIV IKTLILYTIM VTGAIWEKVV FGHYLFAKAF FWEDMVSMMV
                                LRYLW--SGE GLTAATWSVV IKTLLLYAIM VTGSIWEKAV FGVWLFARPF FWEDVFSFAV
                                INYLI--NGS GLEAAATSVV IKTIVLLTIM VTGAIWEKVV FGQYLFAPAF FWEDVVSFGV
                                LWYLA--TGE GYAAATASIL IKTFLLYTIM VTGAIWEKVV FGQYLFAPAF FWEDVFSFGV
                                LRYLA--TGE GEGIATVSVV VKTLVLYTIM ITGAIWEKVV FGRYLFAPAF FWEDVFSMLV
                                LRFLA--TGE GAAAADLSIV AKTIALYTIM VTGSIWEKKV FGQWLFARPF FWEDVFSMLV
                                LRFLA--TGE GYAAATASIV LKTLVLYTIM VTGAIWEKDV FGRYLFAPAF FWEDAVSMVV
                                LRALA--TGE GAWAADLSIV VKTLVLYTIM ITGSIWEKVV FGKWLFAPAF FWEDVFSMLV
                                LRTLV--TGE GAFAADLSIV IKTMVLYTIM VTGSIWEKVV FGKWLFAEPF FWEDVFSMLV
                                LWYLA--TGE GYAAATVSIL IKTFLLYTIM VTGAIWEKVV FGQYLFAPAF FWEDVFSFGV
                                LRYLA--TGD GVVAATISIV VKTGALYAIM ITGAIWEKQV FGQWLFAPAF FWEDVVSMLV
                                LRFLA--TGE GAGLAAASIV VKTLFLYAIM VTGSLWEKAV FGNYLFVPAF FWEDAVSMVV
                                VRYLM--TGE GLWLAHASIV LKTLILYTIM VTGAIWEKVV FGHYLFAKAF FWEDMVSMLV
                                LWYLA--TGE GYAAATASIL IKTFLLYTIM VTGAIWEKVV FGQYLFAPAF FWEDVFSFGV
                                LRYLW--SGE GLQAATWSVV IKTLLLYAIM VTGSIWEKAV FGVWLFARPF FWEDVFSFAV
                                LRYLA--TGD GLVAAQVSIV VKTLTLYAIM VTGSIWEKEV FGRYLFARPF FWEDVFSMLV
                                LRYLA--TGA GYEAATISIV VKTFFLIVIM ITGAIWEKVV FGQYLFAPAF FWEDVFSFVV
                                LRYLA--TGD GVVAATISIM VKTGALYAIM ITGAIWEKQV FGQWLFAPAF FWEDVVSMLV
                                LRYLA--TGD GVVAATISIM VKTGALYAIM ITGAIWEKQV FGRWLFAPAF FWEDVVSMLV
                                IRYLM--TGE GYAAATASIL LKTFALYTIM VTGAIWEKVV FGRYLFAQSF FWEDTVSFVV
                                LWYLA--TGE GYLAATISIL IKTLLLYTIM VTGAIWEKVV FGKYLFAPAF FWEDVFSMAV
                                IRTLM--TGE GAFAADVSVV VKTLVLYTIM VTGAIWEKVV FGKYLFADAF FWEDVFSMLV
                                VRYMM--TGE GYVLASISIL IKTGFLYAIM ITGAIWEKVV FGQYLLAPAF FWEDVVSFFV
                                LRYLA--TGS GELAATWSIV IKTLILYTIM ITGSIWEKVV FGKYLFARSF FWEDVFSMLV
                                LYFLA--TGE GYLAATISIV IKTLILYTIM VTGAIWEKEV FGHYLFAKAF FWEDFVSMFV
                                IRTLT--TGE GAFAADASIV VKTLVLYTIM ITGSIWEKVV FGKWLFAPAF FWEDVFSMLV
                                LRTLV--TGE GAFAADLSIL AKTFALYAIM ITGSIWEKVV FGKWLFARPF FWEDVFSMVV
                                LRYLW--SGE GLQAATWSVV IKTLLLYAIM VTGSIWEKAV FGVWLFARPF FWEDVFSFAV
                                LRYFG--TGE GAFAADMSII VKTLTLYTIM ITGSIWEKVV FGKWLFAPAF FWEDVFSMLV
                                LRFML--TGE GWMAASVSVV VKTALLYTIM VTGSIWEKAV FGVWLFARPF FWEDVFSFAV
                                LRTLV--TGE GAFAADLSIL AKTFALYAIM ITGSIWEKVV FGKWLFARPF FWEDVFSMVV
                                LRYLA--TGH GAAAATASII VKTCALYTIM ITGAIWEKVV FGKWLFVPAF FWEDVFSMLV
                                LRTLA--TGE GAFAANVSIV AKTGLLYAIM VTGSIWEKVV FGRYLFAPAF YWEDMVSMLV
                                LSSLR--TGE HTDWALASVV IKTLVLYAIM ITGSIWEKVV FGKYLFAHAF FWEDVVSMLV
                                LRTLV--TGE GAFAADLSIL AKTFALYAIM ITGSIWEKVV FGKWLFARPF FWEDVFSMVV
                                VRYLA--TGE GYAIATVSIV LKTLVLYLIM ITGAIWEKVV FGQYLLAPAF FWEDVVSFLV
                                LRFIA--TGR GFEAAAASVV VKTLALYAIM ITGSIWEKVV FGRYLFAPSF FWEDAFSMIV
                                LRTLA--TGE GAFAANVSIV AKTGLLYAIM VTGSIWEKVV FGRYLFAPAF YWEDMVSMLV
                                LRTLA--TGE GAFAANVSIV AKTGLLYAIM VTGSIWEKVV FGRYLFAPAF YWEDMVSMLV
                                LRAIV--TGE GHGIAMASVV VKTLVLYAIM VTGSIWEKVV FGKWLFAPAF FWEDVVSMVV
                                FRFLA--TGE GLFAAQVSIV VKTLTLYAIM ITGSIWEKVV FGRYLFARPF FWEDVFSMLV
                                AHYLI--TGN GLALATDSIL VKTIVLFTIM ITGAIWEHEV FGKYLFARAF FWEDLFSMLV
                                IRYLM--TGD GYTAATISVV VKTAALYTIM VTGAIWEKEV FGQYLFAESF FWEDVVSFGV
                                CRYLL--SGE GYAAASWSIV VKTGFLFLIM ITGAIWEKVV FGQWLFADAF FWEDVFSFAV
                                LRYLW--TGE GYMAATWSIL IKTAFLYLIM VTGAIWEKVV FGQYLFAPAF FWEDVFSFLV
                                LRYLS--TGE GYQAATLSIV VKTLVLYLIM VTGSIWEKVV FGRYLFARPF FWEDVFSMLV
                                LRYLW--NGE GYALATWSIV LKTMVLYLIM VTGAIWEKIV FGQYLFAPAF FWEDVFSFAV
                                LRYLS--TGE GLAAATLSVV IKTMLLYLIM VTGCIWEKVV FGRYLFAPAF YWEDVFSMLV
                                LRYLA--TGA GYDAANLSII LKTLVLYTIM VTGALWERDV YGVYLFAPAF FWEDAVSFIV
                                LRYLA--TGN GELAATVSIV VKTLTLYTIM ITGSIWEKVV FGKWLFAHAF FWEDVFSMLV
                                LRYLL--TGE GAFAADISVL AKTATLYTIM VTGAAWEKKV FGRWLFAAPF FWEDVFSMLV
                                IHYLV--TGT GETAATVSIV AKTLILYTIM VTGAIWEKVV FGCYLFARPF FWEDVFSFLV
                                ARYLA--TGE GLWLATASVI LKTALLYTIM ITGSIWERVV FGRYLFAPAF FWEDVFSMLV
                                ARYLA--TGE GLWLATASVI LKTALLYTIM ITGSIWERVV FGRYLFAPAF FWEDVFSMLV
                                LRTLA--TGE GAFAANVSIV AKTALLYAIM VTGSIWEKVV FGRYLFAPAF YWEDMVSMLV
                                VRYLM--TGQ GHDAATISIV IKTVVLYTIM ITGAIWEKDV FGVYLFAPAF YWEDVFSMLV
                                LRYFA--TGE GAGAATASIV VKTIALYTIM ITGSIWEKMV FGKWLFAEGF WWEDMFSMVV
                                ARYLA--TGE GLWLATASVV LKTTLLYAIM ITGSIWERIV FGRYLFAPAF FWEDVFSMLV
                                ARYLA--TGE GLWLATASVI LKTALLYTIM ITGSIWERVV FGRYLFAPAF FWEDVFSMLV
                                VRYLM--TGQ GHDAATISIV VKTVVLYTIM ITGAIWEKDV FGVYLFAPAF YWEDVFSMLV
                                LRYLA--TGA GLEAATVSIV VKTLVLYTIM ITGSIWEKVV FGKFLFARPF FWEDVFSMLV
                                LRSLA--WGE GAMAADVSVV VKTFTLYAIM VTGSIWEKVV FGKWLFARAF FWEDVFSMLV
                                LQYLI--SGH HYELATISVV VKTFFLYLIM LTGSIWEKVV FGKYLFADSF FWEDVFSMLV
                                LRYLA--NGE GAFAADASIV LKTIVLYTIM ITGSIWEKVV FDKWLFAPAF FWEDVFSMLV
                                ARYLA--TGE GLWLATASVV LKTTLLYAIM ITGSIWERIV FGRYLFAPAF FWEDVFSMLV
                                LHYLA--TGH GATVATVSIV LKTLTLYTIM ITGSFWEKAV FDRWLFADAF FWEDVVSFLV
                                ARYLA--TGE DLWLATASVV LKTALLYTIM ITGSIWERVV FGRYLFAPAF FWEDVFSMLV
                                ARYLA--TGE GLWLATASVV LKTALLYTIM ITGSIWERVV FGRYLFAPAF FWEDVFSMLV
                                LRSLA--WGE GAMAADVSVV VKTFTLYAIM VTGSIWEKVV FGKWLFARAF FWEDVFSMLV
                                LRYLS--TGS GEGAADASVV VKTLTLYAIM ITGSIWEKVV FGKYLFARAF FWEDVFSILV
                                LRYLA--TGD GATAATVSIV VKTLTLYTIM ITGSIWEKVV FGKWLFVPAF FWEDVFSMLV
                                LRTLA--TDE GAFAANASIV AKTGLLYAIM VTGSIWEKVV FGRYLFAPAF YWEDMVSMLV
                                INFLA--NGT GYSAAVISVL IKTLFLFTIM VTGAIWEKVV FGRYLFAPAF FWEDVVSMLV
                                IDYLN--TGS NYDWAVWSVV VKTVALYTIM ITGAIWEKVV FGQYLFHDSF FWEDVFSMLV
                                LRYLA--TGE GAFAATVSIV VKTIALYTIM VTGSIWEKVV FGKWLFVPAF FWEDVFSMLV
                                INFLL--NGT GLEVATASVI LKTLILYSIM VTGAIWEKVV FGRYLFAPAF FWEDVVSMGV
                                VRYLI--TGQ GHDAATISIV VKTLLLYTIM VTGAIWEKDV FGVYLFHPSF YWEDVFSMLV
                                MRYML--TGD GYGVATVSII AKTGLLYLIM VTGAIWEKVV FGQWLFAPAF FWEDVFSFVV
                                VRYVS--TGE GYGLATASIL AKTACLYIIM VTGAIWEKAV FGQYLFAPAF FWEDVVSFGV
                                TRYLL--TGS GYEAATLSII TKTLLLLTIM VTGAIWEKVV FGQWLFAPAF FWEDVFSFLV
                                FRFLA--TGE GLFAAQMSIV VKTLTLYAIM ITGSIWEKVV FGRYLFARPF FWEDVFSMLV
                                VHYLV--TAN GYGAATLSIL VKTGFLYAIM ITGSLWEHDV YGQYLFAPAF FWEDVVSMGV
                                INFLA--NGT GYSAAVISVL IKTLFLFTIM VTGAIWEKVV FGRYLFAPAF FWEDVVSMLV
                                INSLH--TGE HTDWALASVV LKTVVLYAIM VTGAIWEKVV FGQYLFAPAF YWEDVVSMGV
                                IHYLV--TGT GETAATVSIV AKTLILYTIM VTGAIWEKVV FGCYLFARPF FWEDVFSFLV
                                INFLL--NGT GLEVATASVI LKTLILYSIM VTGAIWEKVV FGRYLFAPAF FWEDVVSMGV
                                LRYLA--TGQ GAEAATISIV VKTIALYAIM ITGSIWEKIV FGRWLFVPAF FWEDVFSMLV
                                LNYLA--TGE GYQAATLSIL AKTAVLYAIM VTGSIWEKVV FGRYLFARAF FWEDVFSMLV
                                LRYLW--TGE GAAAATVSIL IKTGLLYLIM VTGAVWEKVV FGRYLFAPAF FWEDVFSMLV
                                LRYLW--TGE GATAATVSIL VKTGLLYLIM VTGAVWEKVV FGRYLFAPAF FWEDVFSMLV
                                LRYLA--TGD GFAAATWSIV VKTGVLYLIM VTGAIWEKVV FGQYLFAPAF FWEDVFSFGV
                                LRYLG--TGE GYAIATASVL LKTAALYLIM ITGAIWEKVV FGQYLFAPGF FWEDVFSFGV
                                IRYLM--TGE GYLIATWSIV IKTGVLYIIM VTGAIWEKVV FGQYLLAPAF FWEDVFSFLV
                                LRYFG--TGE GAAAADISII IKTLTLYTIM VTGSIWEKVV FGKWLFAPSF FWEDVFSMLV
                                VRCLL--TGD GAFAADLSVI AKTLTLYTIM VTGSIWEKVV FGKWLFAPAF FWEDVVSMLV
                                LRYMA--TGT GYEAATWSIL VKTGFLYTIM VTGAIWEKVV FGQYLFAPAF FWEDVFSFVV
                                LRYLV--TGD GFAAATWSIL IKTGVLYLIM VTGAIWEKVV FGQYLFAPAF FWEDVFSFGV
                                LRTLA--TGE GAEAANASVV AKTLVLYAIM VTGSIWEKVV FGRYLFAPSF FWEDVFSMLV
                                INSLH--TGE HTDWALASVV LKTVVLYAIM VTGAIWEKVV FGQYLFAPAF YWEDVVSMGV
                                VRSLQ--TGE HTDWALASVV LKTGVLYAIM VTGAIWEKVV FGRYLFAPAF FWEDLVSMGV
                                LNYLA--TGE GYQAATLSIL AKTAVLYAIM VTGSIWEKVV FGRYLFARAF FWEDVFSMLV
                                LRYLV--TGH GESPAVVSVL VKTLLLYTIM ITGCIWEKVV FGRWLFAPAF FWEDVFSMAV
                                LRYLA--TGE GLAVATASIL AKTAILFTIM ITGAIWENAV FGQYLFAPAF FWEDVFSVLV
                                LRYLA--TGE GQQAATASIV VKTLALYAIM ITGCLWEKAV FGRYLFAPAF YWEDVFSMLV
                                LRYLI--TGD GFAAATWSIV IKTGVLYLIM VTGAVWEKVV FGQYLFAPAF FWEDVFSFGV
                                LRYLA--TGE GLAIATASIL AKTAILFTIM VTGAIWENAV FGQYLFAPAF FWEDVFSVLV
                                IRYLL--TGT GYDVATLSIV IKTGVLLLIM VTGAIWEKVV FGQYLFAPAF FWEDVFSFAV
                                LRALA--TGQ GQEAAEASVV VKTLALYAIM ITGSIWEKAV FGRWLFAPAF YWEDVVSMLV
                                LRYLA--TGE GEAAATASVV VKTLALYAIM ITGSIWEKEV FGRYLFAPAF FWEDVFSMLV
                                LRYLA--TGE GEAAATASVV VKTLALYAIM ITGSIWEKEV FGRYLFAPAF FWEDVFSMLV
                                LRYLA--GGE GYQAATLSII AKTLVLYAIM VTGALWERDV FGQYLFAPAF FWEDAVSFVV
                                LRTLA--TGE GAEIASASVV AKTLLLYAIM VTGSIWEKVV FGRYLFAPAF FWEDVFSMLV
                                FRTLA--TGE GVALANASVV AKTFALYAIM VTGSLWEKAV FGRYLFAPAF YWEDVVSMGV
                                LRYLA--TGD GYLAATFSIV TKTLVLYAIM ITGSIWERDV FGQYLFAPAF FWEDVVSMLV
                                LRYLV--TGA GYEAATISIV VKTFVLYTIM VTGAIWEKVV FGKYLFAPAF FWEDVFSMAV
                                LRYLV--TGA GYEAATISIV VKTFVLYTIM VTGAIWEKVV FGKYLFAPAF FWEDVFSMAV
                                LRTLA--TGE GSLAANASIV VKTLVLYAIM VTGSIWEKDV FGRYLFAPSF YWEDMVSMLV
                                LHYLA--TGQ GLFAAEASVV IKTLVLYAIM ITGCVWEHEV FGKYLFAPSF FWEDVFSMLV
                                LRYLA--TGD GYALATLSII IKTGVLALIM VTGAIWEKVV FGQYLFAPSF FYEDLVSFGV
                                LRFLA--TGE GLLLATISVI AKTVVLYTIM ITGSIWEKEV FGKYLFARPF FWEDVFSFLV
                                LRTLA--TGE GVLAANASIV AKTFVLYAIM ITGSIWEKDV FGRYLFAPAF YWEDMVSMLV
                                LRTLT--TGE GAAEANASVV AKTLVLYVIM VTGSIWEKVV FGRYLFAPAF YWEDVFSMLV
                                LRFLA--TGQ GEQVATVSVV LKTLLLYAIM VTGCLWEKAV FGQYLFAPAF YWEDVFSMLV
                                LRTLA--TGE GASAANASIV VKTLVLYAIM VTGSIWEKDV FGRYLFAPAF YWEDMVSMLV
                                LRTLA--TGA GQFAAEISVV VKTLALYAIM VTGSIWEKAV FGRWLFAPAF FWEDVVSMLV
                                LRYLA--TGA GYEAATVSIL VKTGCLYLIM VTGAIWEKEV FGQYLFAPAF FWEDVFSFAV
                                VRYLA--IGE GAWAADASIV AKTVTLYVIM ITGSIWEKVV FGKWLFVPAF FWEDVFSMLV
                                LRFLL--TGD GYEAATLSIL VKTGFLYLIM ITGAIWEKVV FGQWLFAPAF FWEDVFSFAV
                                LRYLH--TGQ GATAATVSIV VKTITLYSIM ITGSIWEKVV FGKWLFVPAF FWEDVFSMLV
                                AHWWM--TGA WLMAAHISIV IKTMTLYAIM VTGSIWEKEV FGAYLFARPF FWEDMVSMLV
                                LRYLF--TGE GFAVATASIV FKTLVLYAIM ITGSIWEREV FGCYLFAPAF FWEDVFSFLV
                                IRTLT--TGV GYELATASIV LKTLFLYVIM ITGAIWEKEV FGQYLLAPAF YWEDVFSFLV
                                SRTLA--TGE GVALANASVV AKTFALYAIM ITGSLWEKAV FGRYLFAPAF YWEDVVSMGV
                                TRTLA--TGE GAALANASVV AKTLTLYAIM VTGSLWEKAV FGRYLFAPAF YWEDVVSMGV
                                LRTLA--TGE GASAANASIV VKTLVLYAIM VTGSIWEKDV FGRYLFAPSF YWEDMVSMLV
                                SRTLA--TGE GAALANASVI AKTLALYAIM VTGSLWEKAV FGRYLFAPAF FWEDAVSMLV
                                LRTLA--TGA GQFAAEISVV VKTLALYAIM VTGSIWEKAV FGRWLFAPAF FWEDVVSMLV
                                SRTLA--TGE GVALANASVV AKTLALYAIM VTGSLWEKAV FGRYLFAPAF YWEDVVSMLV
                                IRFLL--TGE GYFAATVSVV IKTVVLYIIM VTGSIWERVV FGKYLFARPF FWEDVFSMLV
                                LRTLA--TGE GHALATGSVV VKTLVLYAIM VTGSIWEKRV FGRYLFARPF FWEDMVSMLV
                                LRALA--TGD GARAAEISVV VKTVALYAIM VTGSIWEKVV FGRWLFAPAF FWEDVVSMLV
                                INSLH--TGE HTDWALASVV LKTAVLYAIM VTGAIWEKVV FGQYLFAPAF YWEDVVSMGV
                                LRYLM--LGQ GLAAAQVSVV VKTLALYAIM VTGSIWEKEV FGRYLFARPF FWEDVFSILV
                                LRTLA--TGE GASAANTSIV VKTLVLYAIM VTGSIWEKDV FGRYLFAPAF YWEDMVSMLV
                                LRFLA--NQS GEDAALWSVV VKTIVLYVIM ITGSIWERVV FGQYLFARPF FWEDVVSMLV
                                VVFLI--SGE MQGAAELSVV IKTLTLYAIM ITGSIWEKEV FGCYLFARPF FWEDVFSMLV
                                VNYLI--NGT GLEAAALSVV IKTAVLLTIM VTGAIWEKVV FGQYLFAPAF FWEDVVSFGV
                                LRTLS--TGE GAFAANLSVV VKTLVLYAIM ITGSIWEKAV FGRYLFAPAF YWEDMVSMLV
                                VRYLL--TGE GAVAATVSIV VKTIALYTIM VTGSIWEKVV FDRWLFADAF FWEDVFSFLV
                                LRTLS--SGE GAWLADASIV IKTLVLYTIM ITGSIWEKVV FGKWLFAPAF FWEDVFSMAV
                                LRTLA--TGE GEAAANASVV IKTVVLYAIM VTGAIWEKVV FGRYLFAPAF YWEDMVSMAV
                                LRFLT--TGL GYEAATWSIL VKTGFLYLIM VTGAIWEKVV FGQYLFAPAF FWEDVFSFAV
                                LRTLW--TGE GATAANASVV VKTLVLYAIM VTGSIWEKAV FGRYLFAPAF YWEDMVSMLV
                                VVFLI--SGE MQGAAELSVV IKTLTLYAIM ITGSIWEKEV FGCYLFARPF FWEDVFSMLV
                                LKTLS--TGE GAFAANLSVV VKTLVLYAIM ITGSIWEKAV FGRYLFAPAF YWEDMVSMLV
                                VRYLL--TGE GAVAATVSIV VKTIALYMIM VTGSIWEKVV FDRWLFADAF FWEDVFSFLV
                                LRTLA--TGE GAQMANVSIV AKTLLLYAIM VTGSIWEKDV FGRYLFAPAF YWEDMVSMLV
                                LRFLA--TGV GEQDAALSVL IKTLTLYTIM VTGCIWEKVV FDRWLFAPAF YWEDVFSMLV
                                LRTLA--TGE GEAAANASVV IKTVVLYAIM VTGAIWEKVV FGRYLFAPAF YWEDMVSMAV
                                LRTLW--TGE GATAANASVV VKTLVLYAIM VTGSIWEKAV FGRYLFAPAF YWEDMVSMLV
                                LRTLW--TGE GATAANASVV VKTLVLYAIM VTGSIWEKAV FGRYLFAPAF YWEDMVSMLV
                                LRYLT--TGA GYEIATVSII AKTFLLYLIM VTGAIWEKVV FGQWLFAPAF FWEDVISFVV
                                LRYLV--TGA GYDAATLSIV IKTVLLITIM ITGAIWEKVV FGQYLFAPAF FWEDVFSFGV
                                LRALA--TGD GARAAEISVV VKTVALYAIM VTGSIWEKVV FGRWLFAPAF FWEDVVSMLV
                                LRYLW--TGE GYALATWSIL IKTGFLYLIM VTGAIWEKIV FGQYLFAHAF FWEDVFSFAV
                                ARFLL--TGE GLVAANVSIV VKTLALYAIM ITGAIWEKDV FGQYLFAPAF FWEDVVSFAV
                                IHWWM--TGA WLMAAHVSVV AKTLTLYAIM ITGSIWEKDV FGAYLFARPF FWEDMVSMLV
                                LRALA--TDD GLRAAEISVV VKTLALYAIM VTGSIWEKVV FGRWLFAPAF FWEDVVSMLV
                                ARYLA--TGE GYALASGSVL LKTFVLYAIM ITGSIWEKDV FGKWLFAPAF FWEDVVSMVV
                                LRYLA--TGE GYLAATVSIV AKTGILYLIM VTGAIWEKEV FGQYLLAPAF FWEDMVSFAV
                                VNFLL--NGT GLGAATASVV VKTGILYGIM VTGAIWEKVV FGQYLFAPAF YWEDMVSMLV
                                LRALA--TGD GARAAEISVV VKTVALYAIM VTGSIWEKVV FGRWLFAPAF FWEDVVSMLV
                                IRYLL--TGT GYEAATLSIL AKTGLLLLIM VTGAIWEKVV FGQYLFAPAF FWEDVFSFAV
                                LWYLA--TGD LLEWAAWSII IKTLILYTIM VTGAIWEKEV FGHYLFAPAF FWEDVVSMGV
                                LRFLA--TGQ GETAATLSIV VKTLTLYTIM VTGAIWEKAV FGQYLFAPAF WWEDAVSMLV
                                LRTLA--SGE GAFAANVSIV AKTGLLYAIM VTGSIWEKVV FGRYLFAPAF YWEDMVSMLV
                                LRTLT--TGE GAAAANASVV AKTLVLYAIM VTGSIWEKVV FGRYLFAPAF YWEDVFSMLV
                                LRTLT--TGE GAAAANASVV AKTLVLYAIM VTGSIWEKVV FGRYLFAPAF YWEDVFSMLV
                                LRCLF--TGE GFAVAAASIV VKTLVLYAIM ITGSIWEREV FGCYLFASAF FWEDVFSFLV
                                LRTLW--TGE GAAVANASVV LKTLLLYAIM ITGSIWEKAV FGRYLFAPAF YWEDMVSMLV
                                IDYLN--TGR NYEWAVWSVV VKTIALYTIM ITGAIWEKVV FGQYLFHDSF FWEDVFSMLV
                                MRTLT--TGE GAFAADVSIV VKTLVLYTIM ITGSIWEKVV FGKWLFAESF FWEDVFSMLV
                                LRYLW--TGA GYEVATVSIV VKTLVLYLIM VTGAIWEKVV FGRWLFAPAF FWEDVVSFLV
                                INYLV--NGT GLFEATVSVV IKTFLLFAIM VTGAIWEKVV FGQYLFAEAF FWEDAVSMIV
                                LRFLL--TGE GLFAAQLSVV VKTLTLYAIM ITGSIWEKHV FGRYLFAPAF FWEDVFSILV
                                LRYLA--TGA GLEIANASVV VKTLVLYTIM ITGSIWEKVV FGRWLFAPVF FWEDVVSMLV
                                LRYLA--TGD GAAAATVSIV IKTIALYAIM ITGSIWEKQV FGKWLFVPAF FWEDVFSMLV
                                ARYLA--TGD GYALATISIV VKTLTLYTIM VTGAIWEKEV FGVYLFAEPF FWEDVVSFGV
                                LRTLS--SGE GAFAADVSII VKTLILYTIM ITGSIWEKVV FGKWLFAESF FWEDVFSMLV
                                MRTLT--TGE GAFAADVSIV VKTLVLYTIM ITGSIWEKVV FGKWLFAESF FWEDVFSMLV
                                VNFLL--NGT GLGAATASVV VKTGILYGIM VTGAIWEKVV FGQYLFAPAF YWEDMVSMLV
                                LRTLA--TGE GAAAANASVV VKTLVLYAIM VTGSIWEKVV FGRYLFAPAF FWEDVFSMLV
                                IRYMV--TGL GYEIMTLSII AKTLLLYLIM ITGAIWEKVV FGQWLFAPAF FWEDVVSFGV
                                LRTLT--TGE GAAAANASVV AKTLVLYAIM VTGSIWEKVV FGRYLFAPAF YWEDVFSMLV
                                VRYLV--TGL GYEIAALSIV IKTFVLLVIM VTGAIWEKVV FGQYLLAPAF FWEDVVSFFV
                                LRYLA--TGA GLEIANASVV VKTLVLYTIM ITGSIWEKVV FGRWLFAPVF FWEDVVSMLV
                                MRYLF--TGA GYDVATVSIV IKTGVLLLIM VTGAIWEKVV FGQYLFAPAF FWEDVFSFAV
                                VRCLL--TGE GAFAADLSVI AKTLTLYTIM VTGSIWEKVV FGKWLFAPAF FWEDVVSMLV
                                VRYLA--TGE GYVAATVSIL IKTAVLYTIM VTGAIWEKVV FGQYLLAPAF FWEDVVSFGV
                                LRYMA--TGA GYEAATVSIL VKTGFLYLIM VTGAIWEKVV FGQYLFAPAF FWEDVFSMVV
                                LRTLA--TGE GAAAANASVV AKTLVLYAIM VTGSIWEKVV FGRYLFAPAF YWEDVFSMLV
                                VRYLW--NGE GYVIATWSIV LKTMLLYLIM VTGAIWEKIV FGQYLFAPAF FWEDVFSFAV
                                LRTLT--TGE GAAAANASVV AKTFVLYAIM VTGSIWEKVV FGRYLFAPAF YWEDVFSMLV
                                LRTLW--TGE GATAANASVV VKTLLLYAIM VTGSIWEKAV FGRYLFAPAF YWEDMVSMLV
                                LRYML--TDV GYAAATVSIV IKTLVLLTIM VTGAIWEKVV FGQYLFAHAF FWEDVFSFAV
                                IRFMV--TGA GYDAATISII FKTFILLTIM VTGAIWEKVV FGQYLFAPAF FWEDVFSFAV
                                LRYLW--SGE GLEAATLSIV VKTGILYLIM ITGAIWEKVV FGQWLFAPAF FWEDVFSFLV
                                FRTLA--TGQ GAEAAHASIV IKTLLLYAIM ITGSIWEKAV FGRYLFAPAF YWEDVFSMLV
                                LRTLT--TGE GAAAANASVV AKTLVLYAIM VTGSIWEKVV FGRYLFAPAF YWEDVFSMLV
                                LRWLA--TGA GYEAATLSIV LKTFVLYAIM VTGAIWEKVV FGRYLFAPAF FWEDAVSMLV
                                LRFLA--TGE GYAAATLSIV AKTGVLFLIM VTGAIWEKVV FGQYLFAAAF FWEDVVSFGV
                                VRFLL--TGA GYEAATASIV LKTGILLTIM VTGSIWEKVV FGHWLFAPSF FWEDVVSFGV
                                LRFLL--TGA GETAADLSVL AKTGTLYAIM VTGCLWEKAV FGQWLFAPAF FWEDVVSLGV
                                LRTLA--TGE GVALANASVV AKTLALYAIM VTGSLWEKAV FGRYLFAPAF FWEDAVSMLV
                                LRYLA--TGS GYGAATLSVV VKTGVLYAIM VTGAIWEKVV FGQYLLAPAF FWEDVVSFVV
                                LRFMV--TGA GYGVATVSIV VKTGTLYAIM VTGAIWEKVV FGRYLLARSF FWEDMMSFLV
                                LRALA--TGQ GQLAAEASVV VKTLALYAIM VTGSIWEKAV FGRWLFAPAF YWEDMVSMLV
                                VSYLL--TGE GFFAATVSVV IKTVVLYTIM ITGSIWERDV YGKYLFVEAF FWEDVFSMLV
                                LRALA--SGQ GQLAAEVSVV VKTLALYAIM VTGSLWEKAV FGRWLFAPAF YWEDVVSMLV
                                LRYLI--TGA GYDVATVSIV IKTGVLLLIM VTGAIWEKVV FGQYLFAPAF FWEDVFSFAV
                                LRTLA--TGE GAALANASVV AKTLALYAIM VTGSLWEKAV FGRYLFAPAF YWEDVVSMLV
                                LRALV--SGQ GQGVAEFSVV VKTLALYAIM VTGSIWEKAV FGRWLFAPAF FWEDVVSMLV
                                LRYLA--TGE GLAIATASIV FKTLVLYTIM ITGAIWEKVV FGRYLFVPAF FWEDVFSSVV
                                LRFLA--TGQ GEQIAAWSVL AKTALLYLIM VTGCIWEKVV FDRWLFAPAF YWEDVFSMLV
                                LRFLA--TGQ GEQWAAWSVL AKTALLYLIM VTGCIWEKVV FDRWLFAPAF YWEDVFSMLV
                                LRTLS--SGE GAWLADASIV IKTLVLYTIM ITGSIWEKVV FGKWLFAPAF FWEDVFSMAV
                                LRYLA--TGE GLAVATASIV VKTLALYTIM ITGSIWEKRV FGRYLFAPAF FWEDVFSILV
                                LRTLA--TGE GAALANASVV TKTLALYAIM VTGSLWEKAV FGRYLFAPAF FWEDAVSMLV
                                LRCLA--TGE GATAAAVSVL VKTALLYTIM VTGCLWEKAV FGRYLFAPAF FWEDVLSMVV
                                LRYLA--TGD GAAAATVSIV IKTIALYAIM ITGSIWEKQV FGKWLFVPAF FWEDVFSMLV
                                LRYLA--TGE GLAVATASIV VKTLALYTIM ITGSIWEKRV FGRYLFAPAF FWEDVFSILV
                                LRYLK--TGQ GLEAAHISIV VKTFVLYTIM VTGAIWEKVV FGQYLFHESF FWEDVVSFFV
                                IYFLS--TGR GFWLANISVM VKVFVLWVMA ITGAFWEKDV FGHYAFAKEF WWEDFFSTFV
                                IRYLA--TGE GYLTATVSVW IKIALLWAIT ITGMIWEKEI FGRWFMAPEF FWEDAGNALA
                                IRYLV--TGE GYWIATISVW IKIALIWALT ITGMLWEHDI YGKYFMAPEF FWEDLGNLIA
                                IRYLV--TGE GYMIATVSVW IKIALLWAIT ITGMIWEKEI FGRWFMAPEF FWEDAGNALA
                                IRYLV--TGE GYMIATVSVW IKIALLWAIT ITGMIWEKEI FGRWFMAPEF FWEDAGNALA
                                LRFLL--TGQ GYAIATISVL IKIALLWAIT ITGMIWEKEI FGHYFLAREF FWEDVGNAVA
                                IRYLA--TGE GYWIATISVW LKIALIWALT ITGMLWEHDI YGKYFMAPEF FWEDLGNLIA
                                IRYLA--TGE GYWIATISVW IKIALIWALT ITGMLWEHDI YGKYFMAPEF FWEDLGNLIA
                                IRYLA--TGE GYWVATVSVW IKIALIWALT ITGMLWEHDI YGKYFMAREF FWEDLGNLIA
                                IYYLV--TGE GHMAATISIW IKIALIWALT ITGMLWEYDM YDHYFMAKEF FWEDLGNLIA
                                YLYKYDIWID NFAWVTFFVT LKTFMLFLIF ITGGFFEKEV FGAFAFAPEF FWEDFGSSIA
                                LLYKTGIVVD DFSWVTIFVV LKTLIFILIF VTGAFFEKDV FDEYVFAPEF FWEDVGSTIA
                                WLYKQEIWID DFGWITFFVS LKTFMLFLIF VTGALFEKEV FGAYAFAPEF FWEDFGSAIA
                                YLYKEGIWID DFTWITIFVT LKTFMLVLIF VTGGFFELEV FGQFAFVHEF FWEDFGSAIA
                                FLYKQNIWID DFAWITFFVS LKTFMLFLIF ITGAFFEKEV FGAFAFAPEF FWEDFGSAIA
                                WLYQSHNGID NFAWITFFVT LKTLMLVLIF VTGGFFELEV FGQFAFVHEF FWEDFGSAIA
                                YLYQYGIGIE NFAWVTFFVA LKTFMLILIF VTGGFFEQEV FGKFAFAPEF FWEDFGSSIA
                                WLYKEGIWIE DFSWVTIFVI LKTLMLVLIF VTGAFFEKEV FDEYAFAPEF FWEDVGSAIA
                                VLYSLG-TIE NFVWVTWAIF FKTLFFIVLF VTGAIWEKEV FGMWVFSPEF FWEDVGSTIA
                                FLYYQNNEIF SFYWVSIAIL FKTFLFALLF ITGAYFEKEI FNKWIFSKEF LWEDIGSVTA
                                WLYQSHIWID NFYWITFFVT LKTLMLVLIF VTGGFFEQEV FGQFAFAPEF FWEDFGSAIA
                                YLYSQGIWIT DFWWVTFFVA LKTFMLVLIF VTGGFFELEV FGKFAFAHEF FWEDFGSAIA
                                YLYSQGIWVT DFWWVTFFVA LKTFMLVLIF VTGGFFELEV FGKFAFAHEF FWEDFGSAIA
                                VMYYHG-ALE DFSIVTWALL IKTLFLVVLF VTGAFFEKEI FDIWVFSPEF LWEDIGSSIA
                                YLYYQDNQVF SFYWVSIAIL FKTFLFALLF ITGAYFEKEI FGKWVFSKEF FWEDIGSTIA
                                VLYANGWFVT DIYWVSLAIL FKTLFFALLF ITGAFFEKEI FNKWVYSKEF LWEDVGSTVA
                                ALYAMDSTLF SFYWVSVAIL FKSFLFGLLF VTGAYFEKEI FDKWVFSKEF LWEDVGSVFA
                                ALYASNPASI DFFWISVAIL FKTLFFVILF ITGMFFEKDL FGKWVFSKEF FWEDVGSSVA
                                ILYANGLFIT NFYWVSVVIL FKTLFFALLF ITGMFFEKEI FDKWVYSKEF LWEDIGSTVA
                                ILYANGLFIT NFYWVSVVIL FKTLFFALLF ITGMFFEKEI FDKWVYSKEF LWEDIGSTVA
                                ALYANGLFVT GFYWVSIAIL FKTLFFALLF ITGMFFEKEV FDQWVYSKEF LWEDIGSTVA
                                ALYLNGI-IT SFYWVSLAIL FKTLFFALLF VTGMFFEKEI FDKWVYSKEF LWEDVGSTIA
                                ALYANGLFVT SFYWVSVVIL FKTLFFALLF ITGMFFEKEV FDKWVYSKEF LWEDIGSTIA
                                TLFANGILVN GFYWVSLAIL FKTLFFAILF ITGMFFEKEI FNQWVYSKDF LWEDIGSTVA
                                YLHYINPDII AFFWVDVAIL FKSFLFALLF FTGAYFEKEI FDKWIFSREF LWEDIGSVTA
                                TLYYFNLAGI DFYWISIAIL FKTLFFAILF ITGMFFEKEI FNHWIYSKEF LWEDVGSTVA
                                ILYANDLFPG GFYWVSLAIL FKTLFFALLF ITGMYFEKEI FNQWVYSKEF LWEDVGSTVA
                                TLYYFNLASI DFYWISVAIL FKTLFFAILF ITGMFFEKEI FDKWVYSKEF LWEDVGSTVA
                                YFYYRDSGIF PFYWVGAAFL FKTFMFALMF YTGAYFEKEL FDKWIFSKEF MLEDIGSVIA

                                LALHTAYLVM LFFGLGSPRD QMLVALAAYA TYVVNAAQFI LKLRAARRDE RLAATSAVDM
                                LALHTAYLVM LFAGIGDPRQ QMLVALAAYA TYVVNAIQFV LKLRAARRDE RIAAMSGPSV
                                LALHTTYLVM LFGGLGDPQQ QMFVALAAYA SYVINATQFI LKLRAARLDE RNKALAVSTI
                                LALHTAYLVM LFFGLGSPRD QMLVALAAYA TYVVNAAQFI LKLRAARRDE RLAATSAVDM
                                LTLHTAYLVM LFGGFGSPEQ QMWVALAAYA TYVINAGQFL LKLRAARLDE QRANALAGGR
                                LALHTTYLVM LFGGLGDPQQ QMFVALAAYA SYVINATQFI LKLRAARLDE RNKALAVSTI
                                LALHTVYLVM LFLGLGDARD QMYVALAAYA TYVVNATQFV LKLRAARRDE RLAGLREPSV
                                LALHTAYLFA LATGALDTQG LMWLALAAYA TYVINAGQFL IKLRAARLDQ ARDRAKDRET
                                LALHTAYLVA LATGALDTQG LMWLALAAYA TYVINAGQFL IKLRAARLDQ ARDQAKDRET
                                LALHTAYLVM LFAGIGDPRQ QMLVALAAYA TYVVNAIQFV LKLRAARRDE RIAAMSGPSV
                                LALHTTYLVM LFGGLGSPEQ QMWVALAAYS TYVINAGQFL LKLRAARLDE RANAMAISSA
                                LALHTAYLVM LFAGLGDPRQ QMLVALAAYA TYVVNATQFV LKLRAARRDE RIAAQGAAHI
                                LALHTAYLLA LFTGLGDPRQ QMLLALAAYA SYFVNATQFV LKLRAARRDE RLALSAASSI
                                LALHTAYLVA LFTGFTDTRG QMLLALAAYA TYVVNAAQFL IKLRAARLEG ARAKAPAASH
                                LALHTAYLVA LATGALDTQG LMWLALAAYA TYVINAGQFL IKLRAARLDQ ARDQAKDRET
                                LALHTVYLVM LFLGLGDARD QMYVALAAYA TYVVNATQFV LKLRAARRDE RLAGLREPSV
                                LTLHTAYLVM LFAGLGDPRQ QMLVALAAYA SYVINATQFV LKLRAARRDE RIAALSAANA
                                LALHTAYLVA LATHWVDVTG QMWIALAAYA TYVINAGQFL IKLRAARLEG NRATKLAEVT
                                LALHTAYLVA IFT--LDSQA QMFIALAAYS TYVINAAQFL IKLRAARLEG ARSKTATGST
                                LALHTAYLIA IFT--LDSQT QMFIALAAYA TYIINAGQFL IKLRMARLEG QRKDSAQDGA
                                LALHTAYLVM LLAGWGTTGQ RMTVALAGYA AYVINAGQFL WKLRMARLQG AAMPESSPRL
                                LALHTAYLGA VFFGWLDAQG QMLLALAAYA TYVINAGQFL IKLRAARLQA EAERKAALEG
                                IALHTAYLVA LVGGWLDARQ LMWLALAAYA TYVVNAGQFV WKLRMARLEG SRDSGVPQGL
                                LALHTAYLGA VLLHVGTPRE QLILALAAYA TYVINAAQFI WKLRMARLEG PAKSTMVTA-
                                LALHTTYLVM LFAGIGDPRQ QMLAALAAYA TYVVNAAQFL LKLRAARRDE RIAAMNAPGI
                                LALHTAYLAA VAFDALGAQG QMILALAAYA TYVINATQFI LKLRAARRGD GGAHAGAPTD
                                IALHTAYLAA IIGHIGSARQ QMLLVLAAYA SYAINAAQFL LKLRAARLQD QAMAQAGAER
                                LALHTAYLGA VFFGWLDAQG QMLLALAAYA TYVINAGQFL IKLRAARLQA EAERKAALEG
                                IALHTAYLVA LFMG-AEPLV QMYIALAAYL TYVINATQFL LKLRAARLQQ KAIDAGALGV
                                IALHTAYLWA LWTGALTPQE QMFLALAAYV TYVVNAGQFL WKLRMARLDA EAEAMEENRT
                                IALHTAYLVA LIYGVFDTRT QMFIALAAYT AYVVNAVQFL LKLRAARLDE ARKAAEVQVA
                                LALHTAYLVM LFGAIGTVEQ RLGVALAGYA AYVINAGQFL WKLRQARLQG STPQEEQQQA
                                IALHTAYLWA LFTGQ-PHEL QMFIALAAYA TYVINAGQFL WKLRQARLQA ASEDAGSLVM
                                LALHTAYLVA LATGALGARG QMLLALAAYA TYVVNAAQFV WKLRLARLDE AARAASSAQT
                                IALHTAYLWA LFTGQ-PDNM QMFIALAAYA TYVINAGQFL WKLRQARLQA ASEDAGTLVM
                                IALHTLYLWA VWTGALPPAE QMIVALAAYL AYVVNAGQFL WKLRMARLQS EGRA------
                                IALHTAYLVM LLGEYGTLEQ RMFVALAAYA TYVVNAVQFL LKLRAARLQA EAEDAAEAAV
                                LALHTAYLVA LFTGALGASG LMILALAAYL AYVVNAAQFV LKLRAARLQE QANRAKSQAG
                                LALHSLYLVM LLAGIGTLEQ RMLVALAGYG AYVINAGQFL WKLRMARLEG PNAPQAVPA-
                                IALHTAYLVM LLGEYGTLEQ RMIVALAAYA TYVINAVQFL LKLRAARLQA EAEDAAEAAV
                                LALHTAYLVA LFTGALSPRE QMLLALAAYA TYVVNAAQFI WKLRMARLDE AARRAQAPMQ
                                IALHTAYLAA LIYGVFDTRT QMFIALAAYT AYVVNAAQFL LKLRAARLDE ARKVAEVQAA
                                LALHTTYLVM LFAGIGDARQ QMFVALAAYA TYVVNATQFV LKLKAARRDE RIAAQLAGAS
                                LALHTAYLVA LYVD-ADPRH QMFIALAAYA TYVINATQFL LKLRAARLDG AHSGAAVAQD
                                LALHTLYLVM LLAAIGTVEQ RMGVALAGYG AYVVNAAQFL WKLRMARLQG AVADESQPRL
                                IALHTAYIWA LLTGSLSPVD QMWLALAAYV AYVINAGQFL LKLRMARLEG EAVV------
                                LGLHTAYLVA LATGTLDTHG LMLLALAAYA TYVINAAQFL IKLRAARLDQ AKDREALVEA
                                LTLHTVYLWG LLTGSLTIQQ QMYVALAAYA TYVVNAGQFL LKLRAARLQA EAEAASTGGS
                                LALHTAYLVA LFTGALGARQ LMVLALVAYA TYVINATQFI LKLRAARLDQ AQRDRSAIAA
                                LALHTAYLIC LFNGLLDKQA LMVLALAAYA SYVINATQFI LKLRAARLGA RTSAVAGRTL
                                LALHSAYLVA LWMGGLGAAG LMVLALAAYA TYIVNAGQFV WKLRLARLDA ARRANTLADG
                                ILLHTVYMAS LIWKFLTPEE QMWVALAAYA IYVINAAQFL YKLRLARLSA QAEDEAAAAA
                                LALHSLYLVM LLAGIGTLEQ RMLVALAGYG AYVINAGQFL WKLRMARLEG PNAPQAVPA-
                                IGLHTAYLAM LLGGSGTFEQ RMYVALAGYA AYLVNAGQFL LKLRAARLDA ERDGQPGLAH
                                IALHTIYMAS LFWSFLTVEQ QMYLALVAYA VYVVNAAQFL IKLRAARLGE AEAKRAQAAA
                                LALHTAYLVA LATGSLGPDG LMWLALAAYF TYVINAGQFL LKLRAARLDV TGPVACEPAP
                                IALHVAYVLC WLAGYGTPQQ QMWIALAAYA TYVVNAAQFL LKLQAARRDE PTVDMQLELQ
                                IALHTAYLWA LFTGQ-PHGL QMGIALAAYA TYVINAGQFL WKLRMARLDM EAAQ------
                                LALHTAYLVA LATQMVDVQG QMLLALAAYA TYVINAGQFL IKLRAARLDA ARRDRPDGAL
                                LALHTAYLAM LFGGLGSVEQ RMLVALAGYA AYVVNAGQFL LKLRAARLQS PDRLAAAG--
                                IALHTAYLAA LWTGALDAAA QMGLALAAYA TYVVNAAQFL WKLRMARLQA SAARTETLRE
                                LALHSLYLVM LFAGIGTVEQ RLLVALAGYC AYVVNAGQFL WKLRMARAEG GAGAQAVPA-
                                LALHTLYLVM LFAGLGTLEE RMLVALAGYA AYVINAGQFL WKLRMARLEG AGSAAAVPA-
                                IALHTAYLWA LFTGQ-PHGL QMGIALAAYA TYVINAGQFL WKLRMARLDM EAAQ------
                                LALHTAYLVA LARDFGSEAG RMWLALAAYA SYVINAAQFL IKLRAARLQR APASLVAS--
                                IALHTAYVVA LIAGWGSTTA QMLIALAAYA TYVVNAGQFL LKLRAARRQV PGRAGSSEAG
                                IALHTVYMVS LFWNFLSTEQ QLYLALVAYA VYVINAAQFL IKLRAARLQD NALTEGSAK-
                                IALHTAYLWA LFTGQ-PHGL QMGIALAAYA TYVINAGQFL WKLRMARLDM EAAQ------
                                LALHTAYLVA LATGTLDGTG LMWLALAAYF TYVINAGQFL LKLRAARLDT ASPAAGNHGA
                                LALHTAYLLC LYLDALGPAG QMVLALTAYA TYVVNAGQFL WKLRMARLER PAQAGSVPAG
                                IALHTWYMVA LLTGAMTPDA LMYVALAAYA TYVINAGQFL WKLRMARLDA EGRA------
                                LALHTAYLVA LARDFGSEAG RMWLALAAYA SYVVNAAQFL IKLRAARLQR APAGMAAS--
                                LALHTAYLVA LARDFGSEAG RMWLALAAYA SYVVNAAQFL IKLRAARLQR APASMAAS--
                                IAIHTFYLWA LWSGALSPKA QMLVALAAYA IYVINAAQFV WKLRMARLEA TPNQGVTA--
                                IALHTAYLWA LFTGQ-PHET QMFIALAAYA TYVINAGQFL WKLRMARLDM KAAQ------
                                IALHTAYLVM LLGEYGTLEQ RMFVALAAYA TYVVNAVQFL LKLRAARLQA EAEDAAEAAV
                                IALHTLYVWA FLSGTIPPQG QMLIALAAYL VYVVNAGQFL WKLRMARLQA EAMA------
                                LAQHTAYLGA LLTGWLDTRG QMWLALAAYA TYVVNATQFL LKLRAARLSS QANATAGENA
                                ILLHTVYMAS LIWKFLTPEE QMWVALAAYA IYVINAAQFL YKLRLARLSA QAEDEAAAAA
                                LALHTLYLVM LFGALGTVEQ RLTVALAGYG AYVINAGQFL WKLRMARLQG SSPEAVPA--
                                IGLHTAYLVM LFGGIGSVET RLLVALAGYA AYVINAGQFL LKLRAARLAG EPAAQPMAVP
                                LALHSAYLVA LATGTLDATG LMWLALAAYF TYVINAGQFL LKLRAARLDT ATPTARNHGA
                                LALHTAYLVM LLGGIGSVEA RMGVALAGYS AYVINAGQFL WKLRVARLQG AGSPAESHGT
                                LALHSACLWA LFTGSLDARG QMWLALAAYA TYVVNAGQFL LKLRIARREA MPGLAASGAC
                                IGLHTAYLVM LFGGIGSVET RLLVALAGYA AYVINAGQFL LKLRAARLAG QPAAQPMAVP
                                LALHTAYLVA LIGGYGTEHD RMLIALTAYA TYVINATQFI LKLRAARLQS GPGTPAMAVA
                                LALHSAYLVA LATGWIETNG LMLLALAAYG SYAINATQFL LKLRAARLDA GPASRLAAEG
                                LALHTAYLWV WWEGQWSSTD QLMLALAAYV TYGINAAQYI RKLRMARLQR PSEPSRDLEH
                                IGLHTGYLVM LFGGIGSVET RLLVALAGYA AYVINAGQFL LKLRAARLAG QPAAQPMAVP
                                IALHTAYLVA LSTGWLTPAQ LMLLTLAAYL VYVINAGQFL LKLRRARLQM QVPA------
                                LALHTAYLAA LLFGLLSDRG KMFLALAAYA SYFINAGQFI LKLRAARKEL ERAGGQPGAG
                                LALHSAYLVA LATGWIETNG LMLLALAAYG SYAINATQFL LKLRAARLDA GPAARLAAEG
                                LALHSAYLVA LATGWIETNG LMLLALAAYG SYAINATQFL LKLRAARLDA GPASRLAAEG
                                IALHTAYVVM ALAGIGTPLQ QLSVALVAYA AYVINAAQFV IKLRAARLQA ERAEAVAPAG
                                LALHTAYLIA LFAGSLTSDA LMALALAAYV TYVINAGQFL WKLRLARLDH AEKLRSSAAL
                                IALHSLYVLV LFTHIAGPQT QMMIALAAYA TYLINAMQFI MKLRAARLEA PRHAAVSI--
                                IALHTIYIVA LFAGSMGPTS LMILALVAYI AYFINAGQFL WKLRMARMGG TLEVPA----
                                IALHSLYLYG LFISGMAPMT LMVIALAAYA AYVINAGQFI WKLRMARLQS EAAA------
                                IALHSAYLWA LWTGALTPTE QMWLALAAYA AYVINAGQFL LKLRAARLQA EANGTAKTKE
                                LALHTAYLVA LLFNLLSDRD LMLLALAAYA SYVINATQFL LKLRAARLEQ ARTAGTADAG
                                IALHTAYIWA LFSDAMTATN LMILALTAYA AYVINAVQFI LKLRAARLQA AETSNTTPEV
                                LALHTAYLVA LFGGWLSPRG LMWLALAAYA AYLINATQFI LKLRAARLGQ AQAERDVSAG
                                IGLHTAYLVA IFTGWLTPTE QMLIALAAYA TYVVNAAQFL LKLRAARLQA AATSASIDDR
                                LALHTAYLIV LFTGWLDVRG QMLLALAAYA AYVINATQFL LKLRAARLQQ AREGAGRPAE
                                IALHTAYVVM LVGEFGSTSD RMLVALAAYV TYVVNAGQFL WKLRLARLEG APRLQAVGA-
                                LTLHTVYLWG LLTGSLSIEQ QMYVALAAYA TYVVNAGQFL LKLRAARLQA AAEAAGTGGS
                                IALHTAYLAA IIGHIGSAQQ QMLLVLAAYA AYAINATQFL LKLRAARLQE QAMAQAGAER
                                IALHTAYLAA IIGHIGTAQQ QMLLVLAAYA AYAINATQFL LKLRAARLQE QAMAQAGAER
                                LALHSAYLVA LATGWIETNG LMLLALAAYG SYAINATQFL LKLRAARHDA GPASRLAAEG
                                LALHTAYLVA LTTGWLDDRQ QMWLALAAYA TYVINAGQFI LKLRAARLSA QSEAYA----
                                LALHTAYLAM LFAGIGTLEQ QMAVALAGYL AYVINAGQFL WKLRVARLEQ PVMVAA----
                                IALHTAYLAA IIGHIGSAQQ QMLLVLAAYA AYAINATQFL LKLRAARLQE QAMAQAGAER
                                IALHTAYLAA IIGHIGTAQQ QMLLVLAAYA AYAINATQFL LKLRAARLQE QAMAQAGAER
                                LALHTAYLVA LTTGWLDDRQ QMWLALAAYA TYVINAGQFI LKLRAARLSA QSEAYA----
                                LALHTAYLWS LFSGSLEPAG QMYLALAAYA AYVINAVQFV WKLRLARLEG AAGGASGPAS
                                IALHTAYLVM LLGHYGSFEQ RMQIALAGYA AYVINAGQFL LKLRAARLET GQAEAVA---
                                ISLHTIYLYF LIAGGMSDRS LMYLALAAYA SYFINAGQFI YKLRMARLQF NDQVTA----
                                LALHTAYLVM LFGGIGSAEE RMLVALAAYA AYVINAGQFL LKLRAARLES NSRAVTA---
                                IALHTAYLAA IIGHIGSAQQ QMLLVLAAYA AYAINATQFL LKLRAARLQE QAMAQAGAER
                                LALHTAYLVM LVFAIGSERT RMLLALAAYA TYIVNATQFL LKLRAARLQG GARAAGLQAV
                                IALHTAYLAA IIGHIGSAQQ QMLLVLAAYA AYAINATQFL LKLRAARLQE QAMAQAGAER
                                IALHTAYLAA IIGHIGSAQQ QMLLVLAAYA AYAINATQFL LKLRAARLQE QAMTSAERAS
                                IALHTAYLVM LLGHYGSFEQ RMQIALAGYA AYVINAGQFL LKLRAARLET GQAEAVA---
                                LALHTAYLVA LATDGLGARE RMFLALAAYA TYVINATQFL LKLRAARRDE AAANAPRLGP
                                LALHTGYLVA LFAGLGSERD RMLLALAAYA TYAINATQFL LKLRAARLQG TSTVQTLAVA
                                LALHSAYLVA LATGWLETTG LMLLALAAYG SYAINATQFL LKLRAARLEA GPASRLAAEG
                                IFLHVAYVVS WLFDLQAPRE QMWLAIAAYT AYVINAAQFL LKLRAARVGS SQNNTDSVNE
                                IVLHSLYVFG LFTGIADEGV LFATALAAYV AYVINAGQFV WKLRQARLSA PAAQPAAATE
                                LALHTAYLVM LIGDLGTERG RMLLALAAYA TYAVNATQFL LKLRAARLQA AEPTRSMAMA
                                IALHTLYLLM WLTGSGSPQE QMIVALAAYG AYLVNAIQFL LKFQQARSSA SEMSRQIGYD
                                LALHTAYLVA LATGWLDARQ QMWLALAAYA TYVINAGQFL LKLRAARLSA QSEAYA----
                                IALHTLYLYG LLSGTLSPDA LIVVVLAAYA AYLINAGQFL WKLRAARLQS KAAA------
                                IALHTLYLFG LLTGAIAPQA LMTITLAAYV IYVVNAGQFV WKLRAARLQG AAA-------
                                IALHLTYVWA LLSGW-SAPT QMWIALAAYA AYVINAGQFL WKLRQARLGA PA--------
                                LALHTAYLVA LFASSLTSGA LMALALAAYV TYVINAGQFL WKLRLARLDH AEKLRLSATL
                                IALHSLYLAG LLFGFLSPRD QMLIALAAYA TYAVNAAQFL YKLRRARLDH AARPSHSAPN
                                IFLHVAYVVS WLFDLQAPRE QMWLAIAAYT AYVINAAQFL LKLRAARVGS SQNNTDSVNE
                                MVLHTAYVWA WWQGAWSAND LLWLALAAYG SYAINAAQYI RKLRMARLQK QPSSTSLPDT
                                LTLHTVYLWG LLTGSLSIEQ QMYVALAAYA TYVVNAGQFL LKLRAARLQA AAEAAGTGGS
                                IALHTLYLLM WLTGSGSPQE QMIVALAAYG AYLVNAIQFL LKFQQARSSA SEMSRQIGYD
                                LALHTAYLVV LAAGVGTERG RMLLALAAYA TYAINAAQFL LKLRAARLQG STPARMAVSG
                                LALHTAYLVA LAAGIGDTHD LMLLALAAYA SYVINAAQFL LKLRTARRDE AAWTAALGYS
                                LALHTAYLAA VLAGWGTPAE QMAIALAAYA AYVINAFQFV WKLRQARLEG DRTAQSPPQA
                                LALHTAYLAA VLAGWGTPAE QMAIALAAYA AYVINAFQFV WKLRQARLEG DRTAQSPPQA
                                IALHTAYLWA LWTHALSPQG LMGLALAAYA AYVINAGQFL WKLRMARLQA GEAA------
                                IALHTLYLYG LFAGTMPPKT LMIIALAAYA AYVINAGQFL WKLRVARLQS ELPA------
                                IALHTAYLWA LFTAALDPVQ LMWLALAAYG TYVINAVQFV LKLRAARLQA AAPQEAPA--
                                LALHTLYLVM LLAAIGTVEQ RLGVALAGYA AYVINAAQFL WKLRVARLEG AASDEQQPRL
                                IALHTAYMVM LLGKIGTVEA RLTVALAAYL TYVVNAAQFV LKLRAARLQR AAA-------
                                ISLHTAYLWA LFTGALSPTG QMWLALAAYA TYAINAGQFI LKLRAARLDQ QSETGVTA--
                                IALHTAYLWA LWTHALTPQA LMGLALAAYA AYVINAGQFL WKLRMARLQA GEAA------
                                LALHTAYLAA LGFGWLDTQG LLVLALAAYA TYLINAGQFL LKLRAARLEA PASLSFAGEV
                                MVLHTAYVWA WWQGAWSAND LLWLALAAYG SYAINAAQYI RKLRMARLQK TETPSLPVTG
                                MGLHTAYVWV WWLGTWSATD QLLLALAAYG SYAINAFQYI RKLRMARMQK HTDSETPSLP
                                LALHTAYIVA LAAGIGDTHD LMLLALAAYA SYVINAAQFL LKLRAARRDE AAWPTALGYS
                                LALHTAYLLC WWGGWLDSRP QMLLALAAYA AYLINAVQFI LKLRMARLQG AAA-------
                                IGLHVTYVAV LVTGAAPAHT QMLIALAAYS TYLVNATQFL LKLRAARLEA APRAAIPG--
                                LALHTAYLVA LATGALETRA LMLLALAAYA TYVINATQFL LKLRAARLQH ARQATPPLGS
                                IALHTAYLWA LWTHALTPHA LMGLALAAYA AYVINAGQFL WKLRMARLQA GEAA------
                                IGLHVTYVAV LVTGAAPAHT QMLIALAAYG TYLVNATQFL MKLRAARLEA APRAAIPG--
                                IALHLLYVFA LLTDAMSPAG LMYLALTAYT AYVINAAQFV WKLRLARLDA EARA------
                                LALHTAYLAA LGTSALGNQA LLILALAAYA TYVINAGQFL LKLRAARLEG ASTHQPHFAE
                                LALHTAYLAA LACGWLDARG LMFLALAAYA AYVVNATQFL LKLRAARLQE PARDKTEMEC
                                LALHTAYLAA LACGWLDARG LMFLALAAYA AYVVNATQFL LKLRAARLQE PAREKTEMEC
                                IALHTAYLAA ILSGALSPRS QMLLALAAYA IYLVNAAQFL VKLRMARLQA RDWAPAADGA
                                LALHTAYLAA LGLGWLGTPG LMVLALAAYA AYLINAGQFL LKLRAARLEA PAPLALAAGA
                                LGLHTAYLVA LATGALGTTG LMWLALSAYA TYLVNAGQFL LKLRAARLQA PAYAMGAAR-
                                LALHTAYLFA VFTHFLDARG QMLLALAAYA TYAVNAAQFL WKLRLARLDA GIPYTQPMTG
                                ISLHTLYLWA TLSGTVGPIG QMLIALTAYA AYVVNAGQFL WKLRMARLQG DAAEGAA---
                                ISLHTLYLWA TLSGTVGPIG QMLIALTAYA AYVVNAGQFL WKLRMARLQG DAAEGAA---
                                LALHTAYLVA LATGALDTTG LMLLALAAYA SYAVNAAQFL LKLRAARLQA SPHGTLATEG
                                LALHTAYLAA LGFGWGDTHF QMWLALAAYA AYVINAAQFV MKLRAARLEA ARA-------
                                IALHGVYVWG LVTGALDPVT LMWVTLAAYA AYVINAAQFV LKLRRARLDV SA--------
                                IGLHTAYLAM LIFGLGDARE QMLVALAAYA AYVVNAAQFV LKLRAARRDE ARWTPGRTAA
                                LALHSAYLAA LVTGALDTTG LMLLALAAYA SYAVNAGQFL LKLRAARLQA SPHLALTPET
                                LALHTAYLAA LGLGWLDTDE LLVLALAAYA TYLINAGQFL LKLRAARLEA PASLTLAGEV
                                LALHTAYLLA LGFGWLGSQG LMGLALAAYA SYAINATQFL LKLRAARLQQ QAEGVRSAGH
                                LALHTAYLVA LATGALDTTG LMLLALAAYA SYAVNAAQFL LKLRAARLQA SPHAVLFTEG
                                LALHTAYLAA LITGALSGQA LLLLALAAYA TYVVNAGQFL MKLRAARLEG TGSRAPRLAE
                                IALHSFYIYA LLTGTLGPGA LMIAALAAYL AYVINAGQFL WKLRVARREA EVPA------
                                LALHTAYLVM LFGGYGTVEQ RMFVALAGYG TYLINAGQFL LKLRAARLQA TPSQTLPIQM
                                IALHSAYLWA LLTGALAPAG LMVLALAAYA AYVINAGQFL LKLRAARLQS GAPT------
                                LALHTAYLAA LIGGYGTERG RMLLALAAYA TYVINATQFI LKLRAARLQS APVSMAMAA-
                                LALHTAYLAA LFGGLLSDGQ LMALAVAAYV SYVINAGQFL WKFRLARLDA SSNAKIGAAA
                                LALHTAYLLA LFTGLGDPRQ QMLLALAAYA SYFVNATQFV LKLRAARRDE RLALSAASSI
                                LALHTAYLLA LFTGALSSTA LLWLALAAYA TYVVNAVQFI LKLRSARLQS ASQAAENSLR
                                LALHTAYLAA LATGALGTTG LMCLALSAYA TYLVNAGQFL LKLRAARLQA PAYAMGAAR-
                                LALHTAYLAA LATGALGTAG LMLLALSAYA SYLVNAGQFL LKLRTARLQA PAYAMEAAR-
                                LALHTAYLAA LATSALDTTG LMLLALAAYA SYAVNAAQFL LKLRAARLQA SPRGTLSTEG
                                LALHTAYLVA LATGALGTAG LMLLALGAYA TYLVNAGQFL LKLRAARLQA PAYAMGVAR-
                                LALHTAYLAA LITGALSGQA LLLLALAAYA TYVVNAGQFL MKLRAARLEG TGSRAPRLAE
                                LALHTAYLVA LATGALATTG LMLLALSAYA TYLVNAGQFL LKLRAARLQA PAYAMGAAR-
                                IALHTAYLAA LALH-ASVET QMAIALAAYA SYLINATQFV LKLRAARRQQ EAEDAASMVG
                                LALHTAYLGA VAFGWLDATG QLLLALAAYA AYVVNAGQFV LKLRAARRQE RDEAAAGLPA
                                LALHTAYLAA LATGALSGQA LLLLALAAYA TYVVNAAQFL LKLRAARLEG AGSRAPRLAE
                                MALHTAYVWA WWQGAWSAND LLLLALAAYG SYAINAAQYI RKLRMARLQK TTSPDPTSLP
                                LALHTAYLAS LFTNALSPLP LMLLALAAYV TYLVNAGQFL WKLRLARLDQ GRSSSVAEVT
                                LALHTAYLVA LATGALDTAG LMLLALAAYA SYAVNAAQFL LKLRAARLQA SPHVVLFTEG
                                LALHTAYLVA WWTHALPARE LLWLALAAYL AYVVNAAQFV LKLRAARRDE CVRALAAPEL
                                LALHTAYLAA LFTEALTANQ LMALALAAYA TYVVNAGQFV WKLRLARLDQ TARKTGLESG
                                IALHVGYVLC WFAGYGTPQQ QMWIALAAYT SYVVNAAQFL LKLQAARRDE PSDSRTMNMQ
                                LALHTAYLAA LATGALDTAG LMVLALAAYA SYAVNAAQFV LKLRAARLQA TPSRLVAGAA
                                LALHTAYLGM LVGGLGTERG RMLLALAAYA TYAINATQFL LKLRAARLQE AAESARRRMV
                                LALHTLYLVM LFGAIGTMEQ RLGVALAAYA AYVINAGQFL WKLRIARLQG SNAEAVPA--
                                LALHTAYLAA LLTGRLDTTG LMLLALAAYA TYAINATQFL LKLRAARLQA PSDLSSFAEA
                                IGLHTAYVWV LFSGSMGPDG QMVVALAAYA AYVVNAGQFL LKLRAARLQA EGAA------
                                LALHTAYLVA LAAGALDTAG LMGLALAAYA SYAVNAAQFV LKLRAARLHT RPSRLVAEAA
                                LALHTAYLAA LFTEALTANQ LMALALAAYA TYVLNAGQFV WKLRLARLDQ TARKTGVESG
                                LALHTAYLAA LATGALDTAG LMVLALAAYA SYAVNAAQFV LKLRAARLQA TPSRLVAGAA
                                LALHTAYLVM LVGGLGTERG RMLLALAAYA TYAINATQFL LKLRAARLQE AAESAQRRAV
                                LALHSAYLVA LVTGALTTAE LMLLALAAYA SYAVNAAQFL LKLRAARLQA PSRLVLSPEG
                                LALHTAYVVA WLTGWLSTPQ QMWLALAAYA SYCINAAQFI LKLRAARLDH AAALPAGASA
                                LALHTAYLAA LLTGRLDTTG LMLLALAAYA TYAINATQFL LKLRAARLQA PSDLSSFAEA
                                LALHTAYLVA LAAGALDTAG LMGLALAAYA SYAVNAAQFV LKLRAARLHT RPSRLVAEAA
                                LALHTAYLVA LAAGALDTAG LMGLALAAYA SYAVNAAQFV LKLRAARLHT RPSRLVAEAA
                                IGLHTLYLYG LLTGSIGPEA LIVIVLMAYA TYVVNAGQFL WKLRAARLQS ELAA------
                                IALHCWYMVA LLTGAMDPMS LMYVALAAYA AYVVNAGQFL WKLRMARLDA EARA------
                                LALHTAYLAA LATGALSGQA LLLLALAAYA TYVVNAAQFL LKLRAARLEG AGSRAPRLAE
                                IALHTAYLWA LFTAAFSPQG LMILALAAYA AYAINATQFL LKLRAARLQS AALSEVPA--
                                LALHTAYLLA YFQSLLGPSA LMTLALAAYA TYAVNAAQFL WKLRQARRQA SGRAAGDMAS
                                LALHTGYLVA LWGGLLGDAQ LIALAVAAYV SYVINAGQFL YKFRLARISA PSTKGSTEAM
                                LALHTAYLAA LATGALRGQA LLLLALAAYA TYVINAAQFL LKLRAARMES AGSRAPRLAE
                                LALQTLYVVA LVSGWGAPAQ QFAIAVAAYA AYVINAAQFV LKLRAARRQA SFDAGLAAHA
                                IALHTAYLVA LFTETAGPAT QIALALTAYA LYVVNAGQFL WKLRQARLQG GVAA------
                                IALHTAYLLS WLFDWFTPAG QLWIALAAYA AYVINAAQFL LKLRAARLQE AANTAAAGTL
                                LALHTVYLAA LATGALSGQA LLLLALAAYA TYVVNAAQFL LKLRAARLEG AGSRAPRLAE
                                IALHTAYVWA LYTGALPPVE LMALALAAYT TYVINAGQFL LKLRAARRQM EGAV------
                                IVLHTAYLVV WFGDFLTPVQ QMLIALAAYA AYVVNAMQFL LKLRAARLQE EQMRAAEEGG
                                IALHTAYLWA LWTHALSVTQ LMVLALVAYA TYVINAAQFI WKLRMARLDA ANPSFTAPIG
                                LALHSLYLVA LATGWLDTTG LMLLALAAYA SYAINATQFL LKLRAARLQA GPALHLSPEG
                                LALHTAYLAA LGLGWLDTEG LLVLALAAYA TYLINAGQFL LKLRAARLEA PASLTLAGEV
                                LALHTAYLAA LGLGWLDTEG LLVLALAAYA TYLINAGQFL LKLRAARLEA PASLTLAGEA
                                LALHTAYLIA LFAELGNPRQ QMLLALAAYA SYFVNATQFV LKLRAARRDE RSALTAAPST
                                LALHTAYLVA LAAGVLDTAG LMGLALAAYA SYAVNAAQFV LKLRAARLQA LPSGLVTEAA
                                IVLHSLYLFG LFTGIADEGV LFATALAAYA AYVINAGQFV WKLRQARLSA PAAAPAESPA
                                LALHTLYLTM LFGNFGTLDQ RMLVALAAYA AYVINAAQFL WKLRMARLEG AKTASASPET
                                IALHTAYLWA LWQGALDPRA LMTLALAAYA AYVVNATQFV LKLRAARRAE GGRP------
                                IALHSAYLLA LIFGFLTPTG QMWLALAAYA AYVINAAQFL IKMGAARRAQ SDNATMESGL
                                LALHTTYLAA LYTDSLGAFE LMLLALAAYA TYLINAVQFL WKLRLARLDQ TGRQAASSAP
                                LALHTSYLVA LLAGGLAPAQ MMTLALAAYA AYVVNAAQFV IKLRAARRGG VALAEGAQ--
                                LALHTAYLLA LSVGWGTEHD RMLLALAAYA TYAINATQFL LKLRAARLQT PPSSIAMAA-
                                IGLHTFYLVA LFTDLLGSRG EMLLALAAYA AYVVNAVQFV LKLRAARLQE TRERGAAAPA
                                LALHTAYLVM LFGAIGTVEQ RLGVALAGYA AYVINAGQFL WKLRQARLQG STPQEEQQQA
                                LALHTLYLTM LFGNFGTLDQ RMLVALAAYA AYVINAAQFL WKLRMARLEG AKTASASPET
                                IALHTAYLLS WLFDWFTPAG QLWIALAAYA AYVINAAQFL LKLRAARLQE AANTAAAGTL
                                LALHTAYLTA LGFGWLDTHG LLVLALAAYA AYLVNAGQFL LKLRTARLEA PAPLALAGEV
                                IALHSLYLYG LIQGTIPADT LVLIILAAYA TYVVNAGQFL WKLRAARLQM EAAS------
                                LALHTAYLAA LGLGWLDTEE LLVLALAAYA TYLINAGQFL LKLRAARLEA PASLTLAGEV
                                IALHLAYVWA LFANYLSEQQ LMLLALAAYA AYLINAAQFV WKLRAARLQT VMEGEYA---
                                LALHTSYLVA LLAGGLAPAQ MMTLALAAYA AYVVNAAQFV IKLRAARRGG VALAEGAQ--
                                IALHLLYIFA LYANTLSPNG LMYLALAAYA AYVINAAQFV WKLRLARLDA EARA------
                                IALHTTYLVM LLGKVGTLEA RLTVALAAYL TYVVNAAQFL LKLRAARLQA TGAAA-----
                                IALHTLYVYA VLFADWGSRV EMWIALAAYA AYVVNAVQFV WKLRQARLSA ARADREAAAA
                                IALHSAYVWA LLAGSLTPGG LMLLALAAYA AYVVNAAQFL LKLRAARLQA AVPA------
                                LALHTAYLAA LGLGWLDTEG LLVLALAAYA AYLINAGQFL LKLRAARLEA PASLTLAGEA
                                IALHTAYIWA LFSDAMSTTN LMILALTAYG AYVINAIQFI LKLRAARLQA AAASDTTSDT
                                LALHTAYLAA LGLGWLDTEG LLVLALAAYA AYLINAGQFL LKLRAARLEA PASLAFAGEV
                                LALHSAYLVA LATAAFDTGG LMLLALAAYA SYAVNAAQFV LKLRAARLQA MPAGFVAEAA
                                IALHLAYVWA LFAGW-PHDT QMWIALAAYA AYVVNAAQFL WKLRMARLES EGRL------
                                IALHLTYVWS LLA-GWPHDQ QMWIALAAYA AYVVNAGQFL WKLRMARLEA EGTS------
                                IGLHSAYLWL LLAG-ADPLT QMAVALAAYA AYAVNATQFL LKLRAARRME APA-------
                                LALHTAYLAA LTFGVLDTHG LLVLALAAYA TYLINAGQFL LKLRAARLEA PTSVALAGEG
                                LALHTAYLAA LGLGWLDTEG LLILALAAYA AYLINAGQFL LKLRAARLEA PASLTLAGEV
                                IALHTAYLWA LWSHALAPEA LMSLALAAYA AYVVNAAQFV LKLRRARLSA EGVA------
                                IALHAAYLWT LLAGALTPAG LMVLALAAYA AYAVNAGQFL LKLRTARLQA AVTP------
                                IALHLAYVWM LMSGGFSPVA EMACALAAYA AYVVNAGQFL LKLRAARLEA A---------
                                MALHTACVLA WWTGALGPQA RMGLALAAYA AYVVNALQFL VKLRAARRDP LLRTAEAG--
                                LALHTAYLVA LATGALGTAG LMLLALAAYA AYLVNAGQFL LKLRAARSQA PAYAVGVVP-
                                IALHTAYLYG LIAGTMGPET LMAVALAAYA VYVLNAGQFI FKLRRARLDG GAS-------
                                IALHTAYLWA LLTGAMGPGA LMSLALAAYA AYAVNAAQFV LKLRRARQEA P---------
                                LALHTAYLAA LATGALGAQA LLILALAAYA TYLVNAGQFL LKLRSARLEG AGTGQPQLAE
                                LALHTAYLVA LYVD-ADPRH QMFIALAAYA TYVINATQFL LKLRAARLDG AHSGAAVAQD
                                LALHTAYLAA LATGALGAQA LLILALAAYA TYLVNAGQFL LKLRSARLEG AGTGHPQLAE
                                IALHLLYIFA LYADTLSPNG LMYLALAAYA AYVVNAAQFV WKLRLARLDA EARA------
                                LALHTAYLAA LASGALGTDG LMLLALAAYA AYLVNAAQFV LKLRAARAEA PARLVRNARR
                                LALHTAYLAA LAAGALDGQA LLLLALAAYA TYVINAGQFL LKLRAARLEG AGRPAPRLVE
                                CGLHTLYVVM LVMGWGDAYA QMLVALAAYA SYAVNAIQFV LKLRAARKQE EAMGLRATGA
                                LALHTAYLLA WWNGWGTAAQ QMVLALAAYA AYAINATQFL LKLRAARLDM AAGAAA----
                                LALHTGYLLA WWNGWGTATG QMVLALAAYA AYAINATQFV LKLRAARLDM AAGVAA----
                                LALHTLYLVM LFGAIGTMEQ RLGVALAAYA AYVINAGQFL WKLRIARLQG SNAEAVPA--
                                LLLHTLYLFS LVTGALGVHD QLLLALAAYA AYVVNAAQFL LKLRAARLAG PQWVGGCELP
                                LALHTGYLAA LATGALAVPA LMGLALAAYA AYLVNAAQFL LKLRAARAGA PARRAPRLTE
                                MALHTAYLWA WATGSLGLRE QLLLALAAYA AYGLNATQFL LKLRMARRDA RAGAAQ----
                                LALHTAYLLA LSVGWGTEHD RMLLALAAYA TYAINATQFL LKLRAARLQT PPSSIAMAA-
                                LLLHTLYLFS LVTGALGVHD QLLLALAAYA AYVVNAAQFL LKLRAARLAG PQWVGGCELP
                                IGQHTAYLVG LYL-KWDPRF LMWMALVAYA AYTVNAIQFI LKLRAARLQE AAEKAARAAA
                                LISHTLYVIG FF-LKWEEMT LAYVALVAYL TYCINAYQFV RKYVINRQKL KSHGYTIAGD
                                MVMHNLYFLA VW-LHWSPDA IMTLMLVAYC TYLINCAQFV YRGIQTGRQR RMARSSRQTE
                                IITHNAYFVA VW-LHLDSRT VMWVMVFAYV TYLFNAGQFI VKGIQSARQR RLLQAQLQAQ
                                MVMHNLYFLA VW-LHWSPDA IMTLMLVAYC TYLINCAQFV YRGIQAGRQR RMMRSGSGQT
                                MVMHNLYFLA VW-LHWSPDA IMTLMLVAYC TYLINCAQFV YRGIQAGRQR RMMRSGSGQT
                                MLTHNLYFLA RA-LHWSDQA VMGLMLLAYC TYLVNCAQFV RRGIVAGRQR RQAAGAEATN
                                IITHNAYFVA VW-LNLDERT VMWVMVFAYV TYLFNAGQFI VKGIQSAKQR RLLQAQLQAQ
                                IITHNAYFVA VW-LHLDSRT VMWVMVFAYV TYLFNAGQFL WRGIRSAKER RLLEAQLRTQ
                                ILTHNAYFVA VW-LHLDSRT IMWVMVFAYV TYLFNAGQFL WRGIRSAKER RLLQAQLQAQ
                                IITHNAYFVA QW-MGADDRT VMWVMVFAYI TYLFNAGQFL VRGVRSAQQR SALKRAEAAT
                                MVVHVSYFIL FY-MGLDESI LLWTALAAYL SYLINALQFV IRLLLEKRNE KKMKAGEAA-
                                IIIHISYFVF FS-MGMSETI LIWTALMAYL SYLINAAQFL IRLIVEKRHA NKLHAQSEGN
                                MIVHISYFVL FF-QGLDENF LIWTALLAYL SYLINAAQFL IRLLLEKHNE KKLKQQQMA-
                                MIVHIGYFVL FF-MGLDEST LIWTALLAYL SYLINAAQFV IRLLLEKHNE KKLKQQNAL-
                                MVVHIAYFIL FF-MGLDENI LISTALLAYL SYLINAAQFL IRLLLEKHHE KKSNSSSLAD
                                MVVHLSYFIL FF-MGLDEST LIWTALLAYL SYLVNAAQFV IRLLLEKHNE KKLKQRQAA-
                                MVVHIAYFVL FF-MGANETV LIWTALGAYL SYLINAAQFV VRLLLEKRHE RKLKAGEAI-
                                MVVHISYFIL FF-MGLDEQI LILTALLAYL SYLINAAQFV IRLILEKRHE KKANAIHSA-
                                IVVHFLYFIF AA-MNVSEKE LVWVAYAAYF TYIANAAQYL VRIYLEKRNE ARLKAAGMI-
                                GAFHLLYFVM AY-LGASEDV LVWEAFLAYF TYVVNALQYL VRIVLEKLNE RRLKTEGVV-
                                MIVHISYFIL FF-IGLDENI LIRTALLAYL SYLVNAAQFV IRLLLEKHNE RKLKQQKSL-
                                MIVHLAYFVL FFWIKPAENI LILTAYLAYL SYLINAAQFV IRLLLEKHNE KKLKASGSVA
                                MIVHISYFIL FFWIKPAEHI LILTAYLAYL SYLVNAAQFV IRLLLEKHNE KKLKASGAV-
                                TTVHFLYFIL AY-MGKSEDV LVWTAFAAYF SYVVNAIQYL VRIFLEKQNE KRLKAKGIQV
                                GAFHLLYFVF AF-MGASEDV LVIEAFIAYS TYVANALQYL VRIVLEKRNE KRLSAEGAS-
                                AAFHLLYFIM AF-MGYDNDV LVWEAFIAYF TYILNALQYL VRIILEKLNE RKLKLQGGL-
                                AAFHLLYFVL AF-MGASEDV LVQEAFLAYF TYVLNAMQYL VRIILEKLHE RRLKTAEGS-
                                TFFHFLYFVL AW-KGYPDGT LVIWATVAYS SYIINAVQYL VRIWLEKSHE RKLKLQAEA-
                                AAFHLLYFVL AF-LGYPEDV LIWEAFLAYF TYVINALQYL VRIILEKLNE RKLRLDGRI-
                                AAFHLLYFVL AF-LGYPEDV LIWEAFLAYF TYVINALQYL VRIILEKLNE RKLRLDGRI-
                                AFFHLLYFFL AW-LGYSQEV LIWDAFLAYF TYVINALQYL VRIILEKLNE RKLRIDGQI-
                                AAFHLLYFVM AW-MGYPEEV LVWEAFLAYF TYVINALQYL VRIILEKHNE RKLRMGGHI-
                                AAFHLLYFVM AY-LGYPEHV LIWEAFLAYF TYVLNALQYL IRIILEKLNE RKLRIDGQI-
                                ALFHLLYFVM AY-LGYSQEV LIKEAYLAYL SYILNAMQYL VRIILEKNNE KKLRLEGEL-
                                GAFHILYFIL AF-TGASREV LVWEAFLAYF TYIANAMQYI VRILLEKRNE KILRNSNALS
                                AFFHLLYFVM AW-MEYPEHV LVVEAYIAYL TYVLNALQYL VRIILEKNNE RKLKGQGAI-
                                AFFHLLYFVL AF-AGYPRDI LILDAFLAYF TYVLNALQYL VRIILEKLNE RKLRMDGQI-
                                AFFHLLYFVM AW-VGFSEEV LVKEAYIAYL TYVLNALQYL VRIILEKNNE RKLQKQESF-
                                GIFFVPYYFL AF-TGASKEV LVWAAFITYF VYCANSVQYL VRISLEKRGE RHSMQGHA--

                                SGSRA----- ---------- ---------- ---
                                SG-SRA---- ---------- ---------- ---
                                SGSRA----- ---------- ---------- ---
                                SGSRA----- ---------- ---------- ---
                                A--------- ---------- ---------- ---
                                SGSRA----- ---------- ---------- ---
                                SGSRA----- ---------- ---------- ---
                                LAEAAE---- ---------- ---------- ---
                                LAEAVE---- ---------- ---------- ---
                                SG-SRA---- ---------- ---------- ---
                                SGSRA----- ---------- ---------- ---
                                SG-SRA---- ---------- ---------- ---
                                PGSRA----- ---------- ---------- ---
                                LAEVAE---- ---------- ---------- ---
                                LAEAVE---- ---------- ---------- ---
                                SGSRA----- ---------- ---------- ---
                                AGSRA----- ---------- ---------- ---
                                E--------- ---------- ---------- ---
                                LAEVAE---- ---------- ---------- ---
                                LAGAAE---- ---------- ---------- ---
                                AVAQ------ ---------- ---------- ---
                                ASS------- ---------- ---------- ---
                                AA-------- ---------- ---------- ---
                                ---------- ---------- ---------- ---
                                SG-SRA---- ---------- ---------- ---
                                ALEPAR---- ---------- ---------- ---
                                VS-------- ---------- ---------- ---
                                ASS------- ---------- ---------- ---
                                AE-------- ---------- ---------- ---
                                LAEVIA---- ---------- ---------- ---
                                VEPEMAQ--- ---------- ---------- ---
                                VPA------- ---------- ---------- ---
                                ERGTR----- ---------- ---------- ---
                                EGKPRPASQG VVA------- ---------- ---
                                ERGTR----- ---------- ---------- ---
                                ---------- ---------- ---------- ---
                                GKAVAA---- ---------- ---------- ---
                                GKTGDMEFAQ ---------- ---------- ---
                                ---------- ---------- ---------- ---
                                AEAVTEAVAA ---------- ---------- ---
                                GVVA------ ---------- ---------- ---
                                VEPEMAQ--- ---------- ---------- ---
                                MSGGRA---- ---------- ---------- ---
                                PAIEGVAIEG AAID--PGVA RLTK------ ---
                                AVAR------ ---------- ---------- ---
                                ---------- ---------- ---------- ---
                                AE-------- ---------- ---------- ---
                                AQ-------- ---------- ---------- ---
                                GATA------ ---------- ---------- ---
                                ETAS------ ---------- ---------- ---
                                NPGSIEAVLS AAGR--VS-- ---------- ---
                                RAANPEPVK- ---------- ---------- ---
                                ---------- ---------- ---------- ---
                                SPMATS---- ---------- ---------- ---
                                SGGESSK--- ---------- ---------- ---
                                AVQA------ ---------- ---------- ---
                                GALK------ ---------- ---------- ---
                                ---------- ---------- ---------- ---
                                AEAAE----- ---------- ---------- ---
                                ---------- ---------- ---------- ---
                                MRT------- ---------- ---------- ---
                                ---------- ---------- ---------- ---
                                ---------- ---------- ---------- ---
                                ---------- ---------- ---------- ---
                                ---------- ---------- ---------- ---
                                SSEIRS---- -ASA--LEMA R--------- ---
                                ---------- ---------- ---------- ---
                                ---------- ---------- ---------- ---
                                VVQA------ ---------- ---------- ---
                                LAAEPSR--- ---------- ---------- ---
                                ---------- ---------- ---------- ---
                                ---------- ---------- ---------- ---
                                ---------- ---------- ---------- ---
                                ---------- ---------- ---------- ---
                                ---------- ---------- ---------- ---
                                GKAVAA---- ---------- ---------- ---
                                ---------- ---------- ---------- ---
                                A--------- ---------- ---------- ---
                                RAANPEPVK- ---------- ---------- ---
                                ---------- ---------- ---------- ---
                                A--------- ---------- ---------- ---
                                VVQA------ ---------- ---------- ---
                                LAVAS----- ---------- ---------- ---
                                S--------- ---------- ---------- ---
                                A--------- ---------- ---------- ---
                                A--------- ---------- ---------- ---
                                AR-------- ---------- ---------- ---
                                TTSTGPQVSL ---------- ---------- ---
                                A--------- ---------- ---------- ---
                                ---------- ---------- ---------- ---
                                ACVAMD---- -GVR------ ---------- ---
                                AR-------- ---------- ---------- ---
                                AR-------- ---------- ---------- ---
                                GVPA------ ---------- ---------- ---
                                GNGSSLTGGA S--------- ---------- ---
                                ---------- ---------- ---------- ---
                                ---------- ---------- ---------- ---
                                ---------- ---------- ---------- ---
                                VPA------- ---------- ---------- ---
                                SVGPAESAA- ---------- ---------- ---
                                AA-------- ---------- ---------- ---
                                VVA------- ---------- ---------- ---
                                LELAS----- ---------- ---------- ---
                                ALGGAE---- ---------- ---------- ---
                                ---------- ---------- ---------- ---
                                AQ-------- ---------- ---------- ---
                                AS-------- ---------- ---------- ---
                                AS-------- ---------- ---------- ---
                                AR-------- ---------- ---------- ---
                                ---------- ---------- ---------- ---
                                ---------- ---------- ---------- ---
                                AS-------- ---------- ---------- ---
                                AS-------- ---------- ---------- ---
                                ---------- ---------- ---------- ---
                                GQTVEQPS-- ---------- ---------- ---
                                ---------- ---------- ---------- ---
                                ---------- ---------- ---------- ---
                                ---------- ---------- ---------- ---
                                AS-------- ---------- ---------- ---
                                AV-------- ---------- ---------- ---
                                AS-------- ---------- ---------- ---
                                ---------- ---------- ---------- ---
                                ---------- ---------- ---------- ---
                                VGAAS----- ---------- ---------- ---
                                A--------- ---------- ---------- ---
                                AR-------- ---------- ---------- ---
                                YAVEVSR--- ---------- ---------- ---
                                SDAEMVENMV AQAA------ ---------- ---
                                A--------- ---------- ---------- ---
                                DIAYREGARS ---------- ---------- ---
                                ---------- ---------- ---------- ---
                                ---------- ---------- ---------- ---
                                ---------- ---------- ---------- ---
                                ---------- ---------- ---------- ---
                                GNGASLTGST S--------- ---------- ---
                                AAPGDFDEEP VS-------- ---------- ---
                                YAVEVSR--- ---------- ---------- ---
                                GAQAST---- ---------- ---------- ---
                                AQ-------- ---------- ---------- ---
                                DIAYREGARS ---------- ---------- ---
                                ---------- ---------- ---------- ---
                                K--------- ---------- ---------- ---
                                MPA------- ---------- ---------- ---
                                MPA------- ---------- ---------- ---
                                ---------- ---------- ---------- ---
                                ---------- ---------- ---------- ---
                                ---------- ---------- ---------- ---
                                AVAR------ ---------- ---------- ---
                                ---------- ---------- ---------- ---
                                ---------- ---------- ---------- ---
                                ---------- ---------- ---------- ---
                                AR-------- ---------- ---------- ---
                                AQAST----- ---------- ---------- ---
                                ASGAQAST-- ---------- ---------- ---
                                K--------- ---------- ---------- ---
                                ---------- ---------- ---------- ---
                                ---------- ---------- ---------- ---
                                AEASGA---- ---------- ---------- ---
                                ---------- ---------- ---------- ---
                                ---------- ---------- ---------- ---
                                ---------- ---------- ---------- ---
                                ALS------- ---------- ---------- ---
                                AL-------- ---------- ---------- ---
                                AL-------- ---------- ---------- ---
                                FGGRP----- ---------- ---------- ---
                                IR-------- ---------- ---------- ---
                                ---------- ---------- ---------- ---
                                GVR------- ---------- ---------- ---
                                ---------- ---------- ---------- ---
                                ---------- ---------- ---------- ---
                                AR-------- ---------- ---------- ---
                                ---------- ---------- ---------- ---
                                ---------- ---------- ---------- ---
                                EPAQ------ ---------- ---------- ---
                                AR-------- ---------- ---------- ---
                                AR-------- ---------- ---------- ---
                                PAAQAAGRP- ---------- ---------- ---
                                AR-------- ---------- ---------- ---
                                ALS------- ---------- ---------- ---
                                ---------- ---------- ---------- ---
                                AVSA------ ---------- ---------- ---
                                ---------- ---------- ---------- ---
                                ---------- ---------- ---------- ---
                                ---------- ---------- ---------- ---
                                PGSRA----- ---------- ---------- ---
                                ESVSALSAGR AVA------- ---------- ---
                                ---------- ---------- ---------- ---
                                ---------- ---------- ---------- ---
                                AR-------- ---------- ---------- ---
                                ---------- ---------- ---------- ---
                                ALS------- ---------- ---------- ---
                                ---------- ---------- ---------- ---
                                AAS------- ---------- ---------- ---
                                SAEPAE---- ---------- ---------- ---
                                ALP------- ---------- ---------- ---
                                TSGAQAST-- ---------- ---------- ---
                                MSGGCLPGSA P--------- ---------- ---
                                AR-------- ---------- ---------- ---
                                TGRGVT---- -A-------- ---------- ---
                                VRSAGVSDLQ IAGG--SQ-- ---------- ---
                                GALK------ ---------- ---------- ---
                                R--------- ---------- ---------- ---
                                AA-------- ---------- ---------- ---
                                ---------- ---------- ---------- ---
                                AR-------- ---------- ---------- ---
                                ---------- ---------- ---------- ---
                                R--------- ---------- ---------- ---
                                VRSAGVSDLQ IAGG--SQ-- ---------- ---
                                R--------- ---------- ---------- ---
                                AA-------- ---------- ---------- ---
                                AR-------- ---------- ---------- ---
                                ---------- ---------- ---------- ---
                                AR-------- ---------- ---------- ---
                                Q--------- ---------- ---------- ---
                                R--------- ---------- ---------- ---
                                ---------- ---------- ---------- ---
                                ---------- ---------- ---------- ---
                                ALP------- ---------- ---------- ---
                                ---------- ---------- ---------- ---
                                GAAAGPLAGG AA-------- ---------- ---
                                A--------- ---------- ---------- ---
                                ALP------- ---------- ---------- ---
                                ---------- ---------- ---------- ---
                                ---------- ---------- ---------- ---
                                AGAAE----- ---------- ---------- ---
                                ALP------- ---------- ---------- ---
                                ---------- ---------- ---------- ---
                                AQ-------- ---------- ---------- ---
                                ALAK------ ---------- ---------- ---
                                AR-------- ---------- ---------- ---
                                AR-------- ---------- ---------- ---
                                AR-------- ---------- ---------- ---
                                PGSGA----- ---------- ---------- ---
                                R--------- ---------- ---------- ---
                                VEAPEPLVAQ AA-------- ---------- ---
                                SKKAVT---- -A-------- ---------- ---
                                ---------- ---------- ---------- ---
                                LGVAD----- ---------- ---------- ---
                                LTAMGVEHAG ---------- ---------- ---
                                ---------- ---------- ---------- ---
                                ---------- ---------- ---------- ---
                                GGGIPAGEGA R--------- ---------- ---
                                VPA------- ---------- ---------- ---
                                SKKAVTA--- ---------- ---------- ---
                                AGAAE----- ---------- ---------- ---
                                GR-------- ---------- ---------- ---
                                ---------- ---------- ---------- ---
                                AQ-------- ---------- ---------- ---
                                ---------- ---------- ---------- ---
                                ---------- ---------- ---------- ---
                                ---------- ---------- ---------- ---
                                ---------- ---------- ---------- ---
                                QVTPSTELPA ---------- ---------- ---
                                ---------- ---------- ---------- ---
                                AR-------- ---------- ---------- ---
                                TPEVAA---- ---------- ---------- ---
                                AR-------- ---------- ---------- ---
                                R--------- ---------- ---------- ---
                                ---------- ---------- ---------- ---
                                ---------- ---------- ---------- ---
                                ---------- ---------- ---------- ---
                                AR-------- ---------- ---------- ---
                                AR-------- ---------- ---------- ---
                                ---------- ---------- ---------- ---
                                ---------- ---------- ---------- ---
                                ---------- ---------- ---------- ---
                                ---------- ---------- ---------- ---
                                ---------- ---------- ---------- ---
                                ---------- ---------- ---------- ---
                                ---------- ---------- ---------- ---
                                ALS------- ---------- ---------- ---
                                PAIEGVAIEG AAID--PGVA RLTK------ ---
                                ALS------- ---------- ---------- ---
                                ---------- ---------- ---------- ---
                                SHDAMG---- -AAR------ ---------- ---
                                ALP------- ---------- ---------- ---
                                EASA------ ---------- ---------- ---
                                ---------- ---------- ---------- ---
                                ---------- ---------- ---------- ---
                                ---------- ---------- ---------- ---
                                T--------- ---------- ---------- ---
                                ATP------- ---------- ---------- ---
                                ---------- ---------- ---------- ---
                                ---------- ---------- ---------- ---
                                T--------- ---------- ---------- ---
                                TEQMS----- ---------- ---------- ---
                                MPWASGSLNT TKAEFLCRYC RLLKNWSVMR RAE
                                AAVR------ ---------- ---------- ---
                                SAGTANMQ-- ---------- ---------- ---
                                GVVAH----- ---------- ---------- ---
                                GVVAH----- ---------- ---------- ---
                                A--------- ---------- ---------- ---
                                SAGTAKMQ-- ---------- ---------- ---
                                ASGTAKAQ-- ---------- ---------- ---
                                SAGMAKPS-- ---------- ---------- ---
                                TSMQS----- ---------- ---------- ---
                                ---------- ---------- ---------- ---
                                ---------- ---------- ---------- ---
                                ---------- ---------- ---------- ---
                                ---------- ---------- ---------- ---
                                SLQERV---- ---------- ---------- ---
                                ---------- ---------- ---------- ---
                                ---------- ---------- ---------- ---
                                ---------- ---------- ---------- ---
                                ---------- ---------- ---------- ---
                                ---------- ---------- ---------- ---
                                ---------- ---------- ---------- ---
                                ---------- ---------- ---------- ---
                                ---------- ---------- ---------- ---
                                V--------- ---------- ---------- ---
                                ---------- ---------- ---------- ---
                                ---------- ---------- ---------- ---
                                ---------- ---------- ---------- ---
                                ---------- ---------- ---------- ---
                                ---------- ---------- ---------- ---
                                ---------- ---------- ---------- ---
                                ---------- ---------- ---------- ---
                                ---------- ---------- ---------- ---
                                ---------- ---------- ---------- ---
                                ---------- ---------- ---------- ---
                                ---------- ---------- ---------- ---
                                ---------- ---------- ---------- ---
                                ---------- ---------- ---------- ---
                                ---------- ---------- ---------- ---
                                ---------- ---------- ---------- ---
