# Supplementary material for: Origin of Bacteriochlorophyll a and the Early Diversification of Photosynthesis
Source: PLoS One. 2016 Mar 8;11(3):e0151250. doi: 10.1371/journal.pone.0151250 (PMC4783071; doi:10.1371/journal.pone.0151250)
Supplement: S1 Dataset — The phylogenetic trees depicted in Fig 1 are provided in the Newick format. The sequence alignments for the BchF enzyme used in this work are provided in the Phylip format. (ZIP) [file pone.0151250.s001.zip › BchF_Alignment2-PhyML_all_proteobacteria.tre]

((((((067_Chlorobium_chlorochromatii:0.09763,(075_Chlorobaculum_parvum_NCIB_:0.02851,076_Chlorobium_tepidum_TLS:0.03061)1.00    :0.18919)0.89    :0.06295,(069_Pelodictyon_phaeoclathrati:0.08446,074_Chlorobium_ferrooxidans_DS:0.07290)0.90    :0.06667)0.72    :0.02478,(068_Chlorobium_phaeobacteroide:0.12757,066_Chlorobium_limicola_DSM_24:0.11531)0.56    :0.06677)0.66    :0.04024,(064_Chlorobium_luteolum_DSM_27:0.11854,070_Chlorobium_phaeovibrioides:0.17201)0.88    :0.09440)0.91    :0.10989,(071_Prosthecochloris_aestuarii:0.08715,(065_Chlorobium_phaeobacteroide:0.23105,(072_Chlorobium_sp._GBChlB:0.33570,(077_Chloroherpeton_thalassium_:0.37112,((080_Chlorobium_phaeovibrioides:0.22267,(078_Chlorobaculum_limnaeum:0.14029,(073_Chlorobium_phaeobacteroide:0.09309,(088_Chlorobium_phaeobacteroide:0.28092,092_Pelodictyon_phaeoclathrati:0.62202)0.24    :0.16132)0.17    :0.04346)0.67    :0.09065)0.88    :0.13411,(079_Prosthecochloris_aestuarii:0.11636,((081_Chlorobium_limicola_DSM_24:0.48473,(089_Chlorobium_tepidum_TLS:0.09617,091_Chlorobaculum_parvum_NCIB_:0.09631)0.68    :0.04660)1.00    :0.23471,(085_Chlorobium_luteolum_DSM_27:0.10178,((087_Chlorobium_phaeobacteroide:0.29133,(090_Chlorobium_chlorochromatii:0.18547,084_Chlorobium_ferrooxidans_DS:0.07186)0.73    :0.04696)0.76    :0.04943,(086_Pelodictyon_phaeoclathrati:0.10131,(082_Chlorobium_limicola_DSM_24:0.00000,083_Chlorobium_limicola:0.00000)0.93    :0.08521)0.78    :0.04254)0.94    :0.09224)0.70    :0.07057)0.49    :0.04404)0.93    :0.13778)1.00    :0.32959)0.14    :0.07108)1.00    :0.55529)0.92    :0.13597)0.25    :0.04254):0.75923,(((063_Oscillochloris_trichoides_:0.43679,((061_Chloroflexus_aggregans_DSM:0.04105,062_Chloroflexus_sp._Y-400-fl:0.06652)0.89    :0.03985,(060_Chloroflexus_sp._Y-396-1:0.03197,056_Chloroflexus_sp._MS-G:0.02162)0.27    :0.01877)0.81    :0.09417)0.99    :0.46818,(059_Kouleothrix_aurantiaca:0.39050,(055_Roseiflexus_castenholzii_D:0.08664,(057_Roseiflexus_sp._RS-1:0.00000,058_Roseiflexus_sp._RS-1:0.00000)0.61    :0.03975)0.94    :0.19191)0.84    :0.16394)0.99    :0.61346,(054_Chloracidobacterium_thermo:1.60799,(186_Ahrensia_sp._R2A130:0.47153,((((031_Rhodomicrobium_vannielii_ATCC_17100:0.00247,042_Rhodomicrobium_udaipurense_JA643:0.02250)1.00    :0.37281,(((242_Salinarimonas_rosea:0.41971,051_Gemmatimonas_phototrophica:0.41213)0.37    :0.10962,(237_Roseivivax_isoporae_LMG_25204:0.23243,(264_Roseivivax_atlanticus:0.32487,(270_Maribius_sp._MOLA_401:0.39844,269_Rhodobacteraceae_bacterium_HLUCCA08:0.41738)0.85    :0.11075)0.88    :0.11074)0.96    :0.22609)0.84    :0.06121,((017_Rhodopseudomonas_palustris:0.09529,(((013_Bradyrhizobium_sp._S23321:0.00000,(233_Bradyrhizobium_sp._DFCI-1:0.14071,185_Bradyrhizobium_sp._S23321:0.00000)0.72    :0.00895)1.00    :0.20875,((003_Rhodopseudomonas_palustris_BisB18:0.00877,006_Rhodopseudomonas_palustris:0.00000)0.94    :0.11211,(005_Rhodopseudomonas_palustris:0.20771,011_Rhodopseudomonas_palustris_BisA53:0.02912)0.99    :0.17977)0.99    :0.14514)0.70    :0.01641,(((002_Rhodopseudomonas_palustris_BisB5:0.00000,010_Rhodopseudomonas_palustris:0.00000)0.99    :0.14639,(025_Rhodopseudomonas_palustris_HaA2:0.10461,(043_Rhodopseudomonas_sp._B29:0.17967,012_Rhodopseudomonas_sp._AAP120:0.01532)0.08    :0.03406)0.72    :0.01429)0.90    :0.08068,((001_Rhodopseudomonas_palustris_DX-1:0.00000,004_Rhodopseudomonas_palustris:0.00000)1.00    :0.15489,(007_Rhodopseudomonas_palustris_TIE-1:0.00000,016_Rhodopseudomonas_palustris_CGA009:0.00000)0.98    :0.09697)0.63    :0.06025)0.91    :0.06391)0.83    :0.05409)1.00    :0.29552,(174_Elioraea_tepidiphila:0.42779,(261_Roseivivax_halodurans_JCM_10272:0.44033,277_Rhodovibrio_salinarum:0.43180)0.71    :0.05105)0.11    :0.03496)0.91    :0.09053)0.37    :0.02880)0.75    :0.03097,(((029_Thioflavicoccus_mobilis_8321:0.20183,193_Rhodovulum_sp._PH10:0.38736)0.75    :0.11127,((096_Acidiphilium_rubrum:0.26972,(157_Acidiphilium_sp._PM:0.01106,160_Acidiphilium_multivorum_AIU301:0.01621)1.00    :0.34220)1.00    :0.40733,(044_Blastochloris_viridis:0.00000,272_Blastochloris_viridis:0.00753)1.00    :0.39802)0.46    :0.05982)0.84    :0.06196,((((((052_Thiorhodospira_sibirica_ATCC_700588:0.00000,079_Thiorhodospira_sibirica:0.00000)1.00    :0.42621,(055_Halorhodospira_halochloris_str._A:0.09120,067_Ectothiorhodospira_sp._PHS-1:0.12377)0.97    :0.20824)0.89    :0.14000,(228_Halorhodospira_halophila_SL1:0.35143,((225_Pseudohaliea_rubra:0.00000,245_Pseudohaliea_rubra_DSM_19751:0.00880)0.99    :0.28172,((127_marine_gamma_proteobacterium_HTCC2080:0.00577,137_marine_gamma_proteobacterium_HTCC2080:0.00000)1.00    :0.65811,(238_Luminiphilus_syltensis:0.42408,((130_gamma_proteobacterium_HIMB55:0.00000,140_gamma_proteobacterium_HIMB55:0.00000)1.00    :0.50240,(057_Congregibacter_litoralis_KT71:0.09590,201_gamma_proteobacterium_NOR5-3:0.14650)0.97    :0.23800)0.86    :0.12178)0.81    :0.08625)0.82    :0.07188)0.98    :0.21624)0.50    :0.02908)0.96    :0.17725,((048_Phaeospirillum_molischianum_DSM_120:0.02195,(106_Phaeospirillum_fulvum:0.00000,139_Phaeospirillum_fulvum_MGU-K5:0.00870)0.87    :0.05730)1.00    :0.36740,(((((033_Rhodobacter_capsulatus:0.00805,035_Rhodobacter_capsulatus_Y262:0.03883)0.97    :0.22311,(075_Rhodobacter_sphaeroides_ATCC_17025:0.07558,(064_Rhodobacter_sphaeroides_WS8N:0.00000,(058_Rhodobacter_sphaeroides_KD131:0.00000,068_Rhodobacter_sp._AKP1:0.00000)0.83    :0.00942)0.91    :0.06336)0.91    :0.12282)0.93    :0.18684,(030_Rhodobacter_sp._CACIA14H1:0.31312,150_Rhodobacter_sp._SW2:0.22424)0.85    :0.07408)0.74    :0.08187,(((((133_Jannaschia_donghaensis:0.37236,(132_Thalassobium_sp._R2A62:0.17842,(216_Rhodobacteraceae_bacterium_HTCC2083:0.15852,247_Planktomarina_temperata_RCA23:0.33485)0.35    :0.08709)0.77    :0.17005)0.86    :0.11178,(098_Sulfitobacter_noctilucicola:0.34664,146_Sulfitobacter_guttiformis_KCTC_32187:0.30215)0.86    :0.08220)0.86    :0.06671,((145_Roseovarius_sp._BRH_c41:0.00354,(151_Roseovarius_mucosus_DSM_17069:0.01444,159_Roseovarius_sp._TM1035:0.03860)0.57    :0.04817)1.00    :0.21997,((182_Roseovarius_indicus:0.19452,((206_Roseobacter_sp._AzwK-3b:0.29167,(254_Ponticoccus_sp._UMTAT08:0.27391,265_Salipiger_mucosus_DSM_16094:0.29929)0.35    :0.03612)0.86    :0.07746,(227_Roseovarius_tolerans:0.28018,180_Ponticoccus_sp._SJ5A-1:0.34622)0.22    :0.03225)0.53    :0.05706)0.88    :0.07578,((046_Thalassobacter_stenotrophicus:0.41443,099_Aestuariivita_boseongensis:0.12242)0.93    :0.15641,(219_Roseovarius_atlanticus:0.20023,((101_Roseobacter_litoralis_Och_149:0.09261,256_Roseobacter_denitrificans_OCh_114:0.07484)1.00    :0.29628,(147_Tateyamaria_sp._ANG-S1:0.14934,(090_Ruegeria_sp._ZGT108:0.41665,249_Rhodobacteraceae_bacterium_HIMB11:0.39144)0.88    :0.14357)0.79    :0.06467)0.85    :0.07756)0.62    :0.07042)0.53    :0.02412)0.90    :0.07536)0.83    :0.04693)0.73    :0.05127,(074_Nereida_ignava:0.40595,(036_Oceanicola_sp._HL-35:0.18509,(077_Dinoroseobacter_shibae_DFL_12_=_DSM_16493:0.36436,253_Rhodobacteraceae_bacterium_HLUCCA09:0.49568)0.88    :0.12475)0.85    :0.08105)0.76    :0.02624)0.91    :0.09044,((169_Rhodovulum_sulfidophilum:0.00000,170_Rhodovulum_sulfidophilum:0.00757)1.00    :0.38293,(((071_Loktanella_vestfoldensis:0.15784,217_Loktanella_vestfoldensis_SKA53:0.10819)0.99    :0.20997,(173_Loktanella_sp._3ANDIMAR09:0.52681,(161_Roseobacter_sp._CCS2:0.07904,(251_Loktanella_sp._5RATIMAR09:0.03426,274_Loktanella_sp._1ANDIMAR09:0.05487)0.92    :0.08835)0.93    :0.15736)0.58    :0.06596)0.92    :0.13761,(266_Jannaschia_aquimarina:0.54453,(134_Jannaschia_sp._CCS1:0.21734,(259_Roseibacterium_elongatum_DSM_19469:0.15536,260_Rhodobacteraceae_bacterium_HLUCCO18:0.14090)0.91    :0.11780)0.51    :0.11151)0.64    :0.08620)0.83    :0.07857)0.71    :0.04602)0.74    :0.06046)0.90    :0.07866,((023_alpha_proteobacterium_AAP81b:0.31846,(229_Nevskia_ramosa:0.44523,((128_Sandarakinorhabdus_limnophila:0.23427,235_Sandarakinorhabdus_sp._AAP62:0.00000)1.00    :0.61548,(097_Rhodobacteraceae_bacterium_HL-91:0.50353,117_Polynucleobacter_necessarius_subsp._asymbioticus:0.45288)0.89    :0.13778)0.87    :0.12226)0.00    :0.00001)0.79    :0.01849,((024_Brevundimonas_subvibrioides_ATCC_15264:0.21027,(143_Brevundimonas_bacteroides:0.00000,144_Brevundimonas_sp._AAP58:0.04072)1.00    :0.34929)0.99    :0.27333,((088_Limnohabitans_sp._103DPR2:0.21090,(154_Limnohabitans_sp._Rim47:0.13204,(196_Limnohabitans_sp._63ED37-2:0.02185,(138_Limnohabitans_sp._Rim28:0.09745,153_Limnohabitans_planktonicus_II-D5:0.05523)0.96    :0.08252)0.88    :0.07283)0.97    :0.25439)1.00    :0.54596,(034_beta_proteobacterium_AAP121:0.20020,041_beta_proteobacterium_AAP51:0.13143)0.97    :0.18631)0.15    :0.02011)0.86    :0.06477)0.89    :0.06098)0.60    :0.05558)0.78    :0.05258)0.67    :0.04831,(((027_Bradyrhizobium_oligotrophicum_S58:0.02577,((112_Bradyrhizobium_sp._ORS_285:0.00000,119_Bradyrhizobium_sp._ORS_285:0.00494)0.98    :0.02515,(122_Bradyrhizobium_sp._STM_3809:0.03827,(121_Bradyrhizobium_sp._ORS_278:0.00999,(107_Bradyrhizobium_sp._ORS_375:0.00795,(108_Bradyrhizobium_sp._BTAi1:0.00000,113_Bradyrhizobium_sp._BTAi1:0.00488)0.99    :0.03384)0.77    :0.00806)0.00    :0.00000)0.00    :0.00000)0.81    :0.02635)1.00    :0.49101,(((086_Novosphingobium_sp._FSW06-99:0.23995,183_Novosphingobium_acidiphilum:0.13744)0.31    :0.04012,((125_Sphingomonas_hengshuiensis:0.16281,(141_Sphingomonas_sp._Leaf339:0.22355,((065_Sphingomonas_sp._Leaf226:0.01447,(072_Sphingomonas_sp._FUKUSWIS1:0.01238,073_Sphingomonas_sp._Leaf30:0.01223)0.85    :0.02307)1.00    :0.45142,(241_Sphingomonas_sanxanigenens:0.00000,284_Sphingomonas_sanxanigenens_DSM_19645_=_NX02:0.01009)0.97    :0.13903)0.43    :0.05967)0.81    :0.05474)0.75    :0.03528,(129_Sphingomonas_echinoides:0.11790,(120_Sphingomonas_sp._PAMC_26605:0.37611,(203_Sphingomonas_sp._PAMC_26617:0.01568,210_Sphingomonas_sp._PAMC_26621:0.00922)0.99    :0.24663)0.94    :0.12099)0.91    :0.07264)0.47    :0.04777)0.97    :0.17079,(105_Sphingomonas_astaxanthinifaciens:0.50351,((181_Novosphingobium_sp._AAP83:0.31482,((149_Novosphingobium_sp._AAP93:0.11463,252_Novosphingobium_fuchskuhlense:0.05524)1.00    :0.36886,(054_Novosphingobium_sp._AAP1:0.42445,(116_Novosphingobium_subterraneum:0.00694,123_Novosphingobium_subterraneum:0.00000)0.99    :0.26403)0.87    :0.11393)0.01    :0.03431)0.58    :0.06021,(((111_Sphingomonas_sp._37zxx:0.43596,(021_Blastomonas_sp._CACIA14H2:0.12687,(083_Blastomonas_sp._AAP25:0.24528,(045_Sphingomonas_sp._35-24ZXX:0.07835,148_Blastomonas_sp._AAP53:0.11936)0.87    :0.07140)0.67    :0.03869)0.81    :0.10867)0.89    :0.12237,((040_Erythrobacteraceae_bacterium_HL-111:0.01901,(037_Erythrobacter_litoralis:0.00000,076_Erythrobacter_litoralis:0.00736)0.95    :0.06030)1.00    :0.26869,((080_Erythrobacter_sp._JL475:0.11134,((032_Erythrobacter_longus:0.01066,243_Erythrobacter_longus:0.00000)0.99    :0.21196,(204_Erythrobacter_sp._NAP1:0.01108,280_Erythrobacter_sp._NAP1:0.00000)0.99    :0.15047)0.85    :0.07882)0.96    :0.15248,((236_Porphyrobacter_sp._HL-46:0.00651,244_Porphyrobacter_sp._HL-46:0.00000)1.00    :0.17540,(063_Porphyrobacter_cryptus:0.18760,(062_Porphyrobacter_sp._AAP82:0.14777,(039_Porphyrobacter_sp._AAP60:0.00710,053_Porphyrobacter_sp._AAP60:0.00000)0.97    :0.10118)0.84    :0.03440)0.33    :0.02144)0.90    :0.06463)0.00    :0.01692)0.62    :0.07798)0.80    :0.05746,((060_Sphingomonas_jaspsi:0.31413,(089_Citromicrobium_sp._JL2201:0.01182,(081_Citromicrobium_sp._RCC1878:0.01763,085_Citromicrobium_sp._WPS32:0.00000)0.00    :0.00000)1.00    :0.28404)0.67    :0.09962,118_Erythrobacter_marinus:0.26096)0.09    :0.03202)0.93    :0.08754)0.81    :0.04006)0.84    :0.05575)0.90    :0.12240)0.45    :0.05952,(066_Thalassobaculum_salexigens:0.42461,(094_Fulvimarina_pelagi_HTCC2506:0.46172,223_Caulobacteraceae_bacterium_PMMR1:0.39702)0.78    :0.14052)0.66    :0.10592)0.83    :0.06030)0.87    :0.05754,(((115_Rhodospirillum_centenum_SW:0.36267,(050_Mesorhizobium_loti:0.46873,104_Thiohalocapsa_sp._ML1:0.27876)0.00    :0.00650)0.89    :0.10615,((194_Caenispirillum_salinarum_AK4:0.39060,(022_Pararhodospirillum_photometricum_DSM_122:0.00963,028_Pararhodospirillum_photometricum:0.00000)0.99    :0.25304)0.89    :0.13285,(078_Thiorhodovibrio_sp._970:0.19803,((131_Rubrivivax_benzoatilyticus_JA2_=_ATCC_BAA-35:0.05352,(110_Rubrivivax_gelatinosus_S1:0.00701,114_Rubrivivax_gelatinosus_IL144:0.00000)0.85    :0.05338)0.99    :0.25393,(084_Methyloversatilis_thermotolerans:0.40273,(056_Methyloversatilis_universalis_FAM5:0.15792,(069_Methyloversatilis_discipulorum:0.00940,082_Methyloversatilis_discipulorum:0.02588)0.00    :0.00282)0.97    :0.28167)0.95    :0.19592)0.77    :0.08908)0.21    :0.08550)0.88    :0.07929)0.81    :0.03896,((((047_Thiocapsa_sp._KS1:0.18098,(008_Thiocapsa_roseopersicina:0.01351,(009_Thiocapsa_marina:0.00000,015_Thiocapsa_marina_5811:0.00000)0.94    :0.04459)0.83    :0.05934)0.92    :0.08014,((018_Marichromatium_purpuratum_984:0.17851,059_Thiocystis_violascens_DSM_198:0.17741)0.68    :0.07885,(014_Thiorhodococcus_drewsii_AZ1:0.12933,(019_Thiorhodococcus_sp._AK35:0.04349,020_Allochromatium_vinosum_DSM_180:0.18892)0.97    :0.11295)0.93    :0.09448)0.80    :0.02417)0.97    :0.11364,((((199_beta_proteobacterium_AAP99:0.51682,(267_Ideonella_sp._201-F6:0.60954,283_Aquincola_tertiaricarbonis:0.51356)0.82    :0.11881)0.73    :0.13151,((212_Pelomonas_sp._Root662:0.24073,(278_Pseudorhodoferax_sp._Leaf267:0.08479,279_Pseudorhodoferax_sp._Leaf274:0.05226)0.99    :0.30144)0.93    :0.19914,156_Roseateles_depolymerans:0.34605)0.06    :0.04565)0.90    :0.10791,((026_Skermanella_aerolata_KACC_11604:0.36663,124_Skermanella_stibiiresistens_SB22:0.24897)0.89    :0.11418,((049_Rhizobacter_sp._Root404:0.24798,102_Methylibium_sp._NZG:0.28028)0.78    :0.07091,(158_Methylibium_sp._Root1272:0.32679,177_Aquincola_tertiaricarbonis:0.36473)0.90    :0.12229)0.84    :0.08464)0.76    :0.06468)0.60    :0.03314,(((163_Methylocystis_rosea:0.00000,164_Methylocystis_sp._SB2:0.01441)1.00    :0.30991,((262_Methylobacterium_sp._Leaf456:0.17043,((152_Methylobacterium_sp._Leaf123:0.02793,((231_Methylobacterium_extorquens_DM4:0.00000,(176_Methylobacterium_sp._Leaf119:0.02250,248_Methylobacterium_sp._Leaf121:0.01483)0.75    :0.00760)0.00    :0.00000,(255_Methylobacterium_extorquens_DSM_13060:0.01535,(263_Methylobacterium_sp._Leaf122:0.00744,(257_Methylobacterium_extorquens_CM4:0.02319,232_Methylobacterium_sp._Leaf90:0.01512)0.76    :0.00770)0.73    :0.00760)0.42    :0.00742)0.91    :0.04272)0.95    :0.05716,(166_Methylobacterium_sp._MB200:0.11862,246_Methylobacterium_populi_BJ001:0.07389)0.74    :0.02871)0.81    :0.04370)0.80    :0.08509,(((205_Methylobacterium_sp._Leaf466:0.00000,213_Methylobacterium_sp._Leaf399:0.00765)1.00    :0.25581,((((178_Methylobacterium_sp._Leaf106:0.00000,198_Methylobacterium_sp._Leaf85:0.02278)0.77    :0.00870,(171_Methylobacterium_sp._Leaf93:0.02161,189_Methylobacterium_sp._10:0.02451)0.88    :0.02196)0.00    :0.00000,(175_Methylobacterium_sp._77:0.07147,211_Methylobacterium_sp._Leaf91:0.10291)0.94    :0.06342)0.88    :0.07180,((230_Methylobacterium_sp._Leaf99:0.06331,(126_Methylobacterium_sp._Leaf100:0.01397,(087_Methylobacterium_sp._Leaf102:0.00738,(092_Methylobacterium_sp._Leaf469:0.00740,(093_Methylobacterium_sp._Leaf87:0.00735,109_Methylobacterium_sp._Leaf112:0.01479)0.00    :0.00000)0.00    :0.00000)0.89    :0.02390)0.92    :0.04886)0.97    :0.14403,((202_Methylobacterium_sp._Leaf117:0.00000,209_Methylobacterium_sp._Leaf113:0.00737)0.89    :0.05527,((207_Methylobacterium_sp._Leaf94:0.00758,(214_Methylobacterium_sp._Leaf111:0.00753,215_Methylobacterium_sp._Leaf465:0.00000)0.00    :0.00000)0.91    :0.03324,(234_Methylobacterium_sp._Leaf125:0.05598,258_Methylobacterium_sp._Leaf104:0.08940)0.23    :0.01983)0.90    :0.06725)0.99    :0.20234)0.38    :0.04930)0.78    :0.07467)0.86    :0.06829,(((190_Methylobacterium_tarhaniae:0.04077,(268_Methylobacterium_aquaticum:0.03921,(282_Methylobacterium_sp._4-46:0.20571,275_Methylobacterium_variabile:0.09684)0.93    :0.07924)0.62    :0.03638)0.63    :0.03703,(192_Methylobacterium_aquaticum:0.00822,(188_Methylobacterium_platani_JCM_14648:0.06740,(167_Methylobacterium_aquaticum:0.02365,187_Methylobacterium_platani:0.03091)0.41    :0.01121)0.51    :0.00870)0.69    :0.01101)0.99    :0.24001,((271_Methylobacterium_sp._GXF4:0.00786,273_Methylobacterium_sp._ARG-1:0.05432)0.84    :0.03629,((276_Methylobacterium_mesophilicum_SR1.6/6:0.12292,((179_Streptomyces_purpurogeneiscleroticus:0.00000,191_Methylobacterium_oryzae_CBMB20:0.00731)0.94    :0.05562,(222_Methylobacterium_sp._Leaf361:0.06860,(195_Methylobacterium_radiotolerans:0.00000,(218_Methylobacterium_sp._EUR3_AL-11:0.00000,226_Methylobacterium_sp._L2-4:0.00757)0.86    :0.00761)0.81    :0.02074)0.73    :0.03307)0.50    :0.03496)0.95    :0.09501,162_Methylobacterium_sp._GXS13:0.09310)0.61    :0.02116)1.00    :0.32903)0.86    :0.10036)0.81    :0.05907)0.96    :0.12725)0.76    :0.03980,((100_Lamprocystis_purpurea:0.15622,(142_Belnapia_sp._F-4-1:0.01854,155_Belnapia_moabensis:0.05734)1.00    :0.27230)0.90    :0.10703,(091_Methylocella_silvestris_BL2:0.50778,172_Rubritepida_flocculans:0.30909)0.68    :0.04037)0.58    :0.08835)0.39    :0.06108)0.63    :0.01414)0.90    :0.04289,(((136_alpha_proteobacterium_Q-1:0.68704,168_Hyphomicrobium_zavarzinii:0.34846)0.91    :0.19260,(((070_Oceanibaculum_indicum_P24:0.34814,(051_alpha_proteobacterium_AAP38:0.25570,(200_Labrenzia_alexandrii_DFL-11:0.00000,208_Labrenzia_alexandrii:0.01069)1.00    :0.52897)0.80    :0.07808)0.73    :0.05683,(197_Rhizobium_sp._AAP43:0.40391,((184_Hoeflea_phototrophica_DFL-43:0.04756,221_Hoeflea_sp._BAL378:0.20756)1.00    :0.52753,(095_Rhizobium_sp._AAP116:0.03281,135_Agrobacterium_albertimagni_AOL15:0.03724)0.90    :0.15944)0.76    :0.09209)0.82    :0.08862)0.91    :0.11931,(220_Stappia_stellulata:0.50412,239_Rhizobium_sp._Root274:0.34721)0.78    :0.08914)0.93    :0.11328)0.62    :0.06594,(038_Afifella_pfennigii:0.28505,((240_Rhodospirillum_rubrum_ATCC_11170:0.00605,250_Rhodospirillum_rubrum_F11:0.00000)1.00    :0.33187,(281_Acidisphaera_rubrifaciens:0.00000,285_Acidisphaera_rubrifaciens_HS-AP3:0.00000)1.00    :0.46281)0.77    :0.08085)0.86    :0.09915)0.61    :0.08277)0.79    :0.02554)0.88    :0.04002)0.71    :0.01627)0.92    :0.05491)0.79    :0.04700,((224_Aestuariivita_atlantica:0.46935,061_Prosthecomicrobium_hirschii:0.32918)0.49    :0.05034,(103_Bosea_sp._AAP35:0.22018,165_Bosea_sp._Leaf344:0.45143)0.60    :0.11849)0.94    :0.13869)0.76    :0.09820)0.98    :0.77138)0.64    :0.19262):0.35074)1.00    ;
